# Supplementary material for: 2-Methyl-1H-benzimidazol-3-ium hydrogen phthalate
Source: Acta Crystallogr Sect E Struct Rep Online. 2011 Sep 14;67(Pt 10):o2592. doi: 10.1107/S1600536811036178 (PMC3201444; doi:10.1107/S1600536811036178)
Supplement: Supplementary file 1 [file e-67-o2592-sup1.cif]

##############################################################################
#                                                                            #
# This CIF contains the data in a paper accepted for publication in          #
# Acta Crystallographica Section E. It conforms to the requirements of       #
# Notes for Authors for Acta Crystallographica Section E, and has been       #
# peer reviewed under the auspices of the IUCr Commission on Journals.       #
#                                                                            #
# Full details of the Crystallographic Information File format               #
# are given in the paper "The Crystallographic Information File (CIF):       #
# a New Standard Archive File for Crystallography" by S. R. Hall, F. H.      #
# Allen and I. D. Brown [Acta Cryst. (1991), A47, 655-685].                  #
#                                                                            #
# The current version of the core CIF dictionary is obtainable from          #
# ftp://ftp.iucr.org/pub/cif_core.dic.                                       #
#                                                                            #
# Software is freely available for graphical display of the structure(s)     #
# in this CIF. For information consult the CIF software page                 #
# http://www.iucr.org/resources/cif/software.                                #
#                                                                            #
# This file may be used for bona fide research purposes within the           #
# scientific community so long as proper attribution is given to the journal # 
# article from which it was obtained.                                        #
#                                                                            #
##############################################################################
data_global
_audit_creation_method     'form.cif (version 2.0)'
_journal_data_validation_number     ?
_journal_date_recd_electronic     2011-08-25
_journal_date_accepted     2011-09-05
_journal_name_full     'Acta Crystallographica, Section E'
_journal_year     2011
_journal_volume     67
_journal_issue     10
_journal_page_first     o2592
_journal_page_last     o2592
_journal_paper_category     QO
_journal_coeditor_code     LH5327
_publ_contact_author_name     'Shouwen Jin'
_publ_contact_author_address
; Tianmu college of
      ZheJiang A & F
      University Lin'An 311300
      People's Republic of China
;
_publ_contact_author_email     'JINSW@yahoo.cn'
_publ_contact_author_fax     '0086-571-63740010'
_publ_contact_author_phone     '0086-571-63740010'
_publ_section_title
;
2-Methyl-1<i>H</i>-benzimidazol-3-ium hydrogen phthalate
;
_publ_section_title_footnote     .
loop_
    _publ_author_name
    _publ_author_address
    'Feng Lin'
; Faculty of Science ZheJiang A & F University
 Lin'An 311300
      People's Republic of China
;
    'Shouwen Jin'
;     Tianmu college of ZheJiang A & F University
 Lin'An 311300
      People's Republic of China
;
    'Kai Tong'
;     Faculty of Science ZheJiang A & F University
 Lin'An 311300
      People's Republic of China
;
    'Haidong He'
;     Faculty of Science ZheJiang A & F University
 Lin'An 311300
      People's Republic of China
;
    'YuanQi Yu'
;  Faculty of Science ZheJiang A & F University
 Lin'An 311300
      People's Republic of China
;
_publ_section_synopsis     .
data_I
_audit_creation_method     SHELXL-97
_chemical_name_systematic
;
2-Methyl-1<i>H</i>-benzimidazol-3-ium 2-carboxybenzoate
;
_chemical_name_common
;
2-Methyl-1<i>H</i>-benzimidazol-3-ium hydrogen phthalate
;
_chemical_formula_moiety     'C8 H9 N2, C8 H5 O4'
_chemical_formula_sum     'C16 H14 N2 O4'
_chemical_formula_iupac     'C8 H9 N2 +, C8 H5 O4 -'
_chemical_formula_weight     298.29
_chemical_melting_point     ?
_symmetry_cell_setting     triclinic
_symmetry_space_group_name_H-M     'P -1'
_symmetry_space_group_name_Hall     '-P 1'
loop_
    _symmetry_equiv_pos_as_xyz
    'x, y, z'
    '-x, -y, -z'
_cell_length_a     3.8545(16)
_cell_length_b     17.689(7)
_cell_length_c     20.752(9)
_cell_angle_alpha     86.754(8)
_cell_angle_beta     86.585(7)
_cell_angle_gamma     84.169(7)
_cell_volume     1403.3(10)
_cell_formula_units_Z     4
_cell_measurement_reflns_used     700
_cell_measurement_theta_min     2.235
_cell_measurement_theta_max     19.619
_cell_measurement_temperature     298(2)
_exptl_crystal_description     block
_exptl_crystal_colour     colorless
_exptl_crystal_size_max     0.45
_exptl_crystal_size_mid     0.39
_exptl_crystal_size_min     0.30
_exptl_crystal_density_diffrn     1.412
_exptl_crystal_density_meas     ?
_exptl_crystal_density_method     'not measured'
_exptl_crystal_F_000     624
_exptl_absorpt_coefficient_mu     0.103
_exptl_absorpt_correction_type     multi-scan
_exptl_absorpt_process_details     '(SADABS; Bruker, 2007)'
_exptl_absorpt_correction_T_min     0.955
_exptl_absorpt_correction_T_max     0.970
_exptl_special_details     ?
_diffrn_ambient_temperature     298(2)
_diffrn_radiation_type     MoK\a
_diffrn_radiation_wavelength     0.71073
_diffrn_radiation_source     'fine-focus sealed tube'
_diffrn_radiation_monochromator     graphite
_diffrn_measurement_device_type     'Bruker SMART CCD'
_diffrn_measurement_method     '\f and \w scans'
_diffrn_detector_area_resol_mean     ?
_diffrn_reflns_number     7520
_diffrn_reflns_av_R_equivalents     0.0578
_diffrn_reflns_av_sigmaI/netI     0.1501
_diffrn_reflns_theta_min     2.23
_diffrn_reflns_theta_max     25.02
_diffrn_reflns_theta_full     25.02
_diffrn_measured_fraction_theta_max     0.989
_diffrn_measured_fraction_theta_full     0.989
_diffrn_reflns_limit_h_min     -4
_diffrn_reflns_limit_h_max     4
_diffrn_reflns_limit_k_min     -20
_diffrn_reflns_limit_k_max     19
_diffrn_reflns_limit_l_min     -21
_diffrn_reflns_limit_l_max     24
_diffrn_standards_number     ?
_diffrn_standards_interval_count     ?
_diffrn_standards_interval_time     ?
_diffrn_standards_decay_%     ?
_refine_special_details
;
Refinement of <i>F</i>^2^ against ALL reflections. The weighted <i>R</i>-factor
<i>wR</i> and goodness of fit <i>S</i> are based on <i>F</i>^2^, conventional
<i>R</i>-factors <i>R</i> are based on <i>F</i>, with <i>F</i> set to zero for
negative <i>F</i>^2^. The threshold expression of <i>F</i>^2^ >
\s(<i>F</i>^2^) is used only for calculating <i>R</i>-factors(gt) <i>etc</i>.
and is not relevant to the choice of reflections for refinement.
<i>R</i>-factors based on <i>F</i>^2^ are statistically about twice as large
as those based on <i>F</i>, and <i>R</i>- factors based on ALL data will be
even larger.
;
_reflns_number_total     4923
_reflns_number_gt     1846
_reflns_threshold_expression     'I>2\s(I)'
_refine_ls_structure_factor_coef     Fsqd
_refine_ls_matrix_type     full
_refine_ls_R_factor_all     0.1820
_refine_ls_R_factor_gt     0.0815
_refine_ls_wR_factor_gt     0.1924
_refine_ls_wR_factor_ref     0.2316
_refine_ls_goodness_of_fit_ref     0.887
_refine_ls_restrained_S_all     0.887
_refine_ls_number_reflns     4923
_refine_ls_number_parameters     397
_refine_ls_number_restraints     0
_refine_ls_hydrogen_treatment     constr
_refine_ls_weighting_scheme     calc
_refine_ls_weighting_details
                 'calc w=1/[\s^2^(Fo^2^)+(0.0958P)^2^] where P=(Fo^2^+2Fc^2^)/3'
_atom_sites_solution_hydrogens     geom
_atom_sites_solution_primary     direct
_atom_sites_solution_secondary     difmap
_refine_ls_shift/su_max     0.000
_refine_ls_shift/su_mean     0.000
_refine_diff_density_max     0.263
_refine_diff_density_min     -0.310
_refine_ls_extinction_method     none
_refine_ls_extinction_coef     ?
loop_
    _atom_type_symbol
    _atom_type_description
    _atom_type_scat_dispersion_real
    _atom_type_scat_dispersion_imag
    _atom_type_scat_source
    'C' 'C' 0.0033 0.0016
                         'International Tables Vol C Tables 4.2.6.8 and 6.1.1.4'
    'H' 'H' 0.0000 0.0000
                         'International Tables Vol C Tables 4.2.6.8 and 6.1.1.4'
    'N' 'N' 0.0061 0.0033
                         'International Tables Vol C Tables 4.2.6.8 and 6.1.1.4'
    'O' 'O' 0.0106 0.0060
                         'International Tables Vol C Tables 4.2.6.8 and 6.1.1.4'
_computing_data_collection     'SMART (Bruker, 2007)'
_computing_cell_refinement     'SAINT (Bruker, 2007)'
_computing_data_reduction     'SAINT (Bruker, 2007)'
_computing_structure_solution     'SHELXS97 (Sheldrick, 2008)'
_computing_structure_refinement     'SHELXL97 (Sheldrick, 2008)'
_computing_molecular_graphics
            'SHELXTL (Sheldrick, 2008) and Mercury (Macrae <i>et al.</i>, 2006)'
_computing_publication_material     'SHELXL97 (Sheldrick, 2008)'
loop_
    _atom_site_type_symbol
    _atom_site_label
    _atom_site_fract_x
    _atom_site_fract_y
    _atom_site_fract_z
    _atom_site_U_iso_or_equiv
    _atom_site_adp_type
    _atom_site_calc_flag
    _atom_site_refinement_flags
    _atom_site_occupancy
    _atom_site_symmetry_multiplicity
    _atom_site_disorder_assembly
    _atom_site_disorder_group
    N N1 0.6243(11) 0.5633(2) 0.1657(2) 0.0614(13) Uani d . 1 1 . .
    H H1 0.7074 0.6025 0.1465 0.074 Uiso calc R 1 1 . .
    N N2 0.3976(11) 0.4903(2) 0.2389(2) 0.0572(12) Uani d . 1 1 . .
    H H2 0.3100 0.4741 0.2756 0.069 Uiso calc R 1 1 . .
    N N3 0.4721(12) -0.0649(2) 0.6631(2) 0.0661(14) Uani d . 1 1 . .
    H H3 0.4929 -0.1059 0.6423 0.079 Uiso calc R 1 1 . .
    N N4 0.4893(12) 0.0117(3) 0.7390(2) 0.0615(13) Uani d . 1 1 . .
    H H4 0.5221 0.0285 0.7760 0.074 Uiso calc R 1 1 . .
    O O1 0.3597(12) 0.9545(2) 0.14225(18) 0.0842(14) Uani d . 1 1 . .
    O O2 0.2701(12) 0.8461(2) 0.18961(19) 0.0886(14) Uani d . 1 1 . .
    O O3 0.0573(12) 0.7292(2) 0.16867(19) 0.0829(13) Uani d . 1 1 . .
    H H3A 0.1415 0.7687 0.1753 0.124 Uiso calc R 1 1 . .
    O O4 -0.1224(12) 0.6721(2) 0.0893(2) 0.0863(14) Uani d . 1 1 . .
    O O5 1.0493(11) 0.4630(2) 0.35612(17) 0.0766(13) Uani d . 1 1 . .
    O O6 0.9446(12) 0.3625(2) 0.30921(19) 0.0867(14) Uani d . 1 1 . .
    O O7 0.7319(12) 0.2419(2) 0.33335(19) 0.0838(13) Uani d . 1 1 . .
    H H7 0.8077 0.2833 0.3253 0.126 Uiso calc R 1 1 . .
    O O8 0.5216(13) 0.1768(2) 0.4153(2) 0.0917(15) Uani d . 1 1 . .
    C C1 0.5080(14) 0.5583(3) 0.2263(3) 0.0572(15) Uani d . 1 1 . .
    C C2 0.4456(15) 0.4496(3) 0.1839(3) 0.0561(14) Uani d . 1 1 . .
    C C3 0.5921(14) 0.4953(3) 0.1373(3) 0.0529(14) Uani d . 1 1 . .
    C C4 0.6727(14) 0.4745(3) 0.0752(3) 0.0643(16) Uani d . 1 1 . .
    H H4A 0.7639 0.5075 0.0436 0.077 Uiso calc R 1 1 . .
    C C5 0.6105(17) 0.4017(4) 0.0624(3) 0.0785(19) Uani d . 1 1 . .
    H H5 0.6664 0.3839 0.0214 0.094 Uiso calc R 1 1 . .
    C C6 0.4652(16) 0.3546(3) 0.1102(3) 0.0701(17) Uani d . 1 1 . .
    H H6 0.4202 0.3063 0.0997 0.084 Uiso calc R 1 1 . .
    C C7 0.3858(14) 0.3762(3) 0.1717(3) 0.0623(16) Uani d . 1 1 . .
    H H7A 0.2963 0.3434 0.2036 0.075 Uiso calc R 1 1 . .
    C C8 0.5046(17) 0.6182(3) 0.2734(3) 0.0760(18) Uani d . 1 1 . .
    H H8A 0.2687 0.6396 0.2823 0.114 Uiso calc R 1 1 . .
    H H8B 0.6421 0.6575 0.2556 0.114 Uiso calc R 1 1 . .
    H H8C 0.6008 0.5966 0.3127 0.114 Uiso calc R 1 1 . .
    C C9 0.5569(14) -0.0599(3) 0.7229(3) 0.0559(14) Uani d . 1 1 . .
    C C10 0.3580(15) 0.0550(3) 0.6869(3) 0.0590(15) Uani d . 1 1 . .
    C C11 0.3466(14) 0.0050(3) 0.6392(3) 0.0575(15) Uani d . 1 1 . .
    C C12 0.2216(16) 0.0290(4) 0.5784(3) 0.0707(17) Uani d . 1 1 . .
    H H12 0.2144 -0.0043 0.5455 0.085 Uiso calc R 1 1 . .
    C C13 0.1106(17) 0.1053(4) 0.5709(3) 0.087(2) Uani d . 1 1 . .
    H H13 0.0230 0.1243 0.5318 0.104 Uiso calc R 1 1 . .
    C C14 0.1258(16) 0.1536(4) 0.6194(4) 0.0769(19) Uani d . 1 1 . .
    H H14 0.0493 0.2048 0.6120 0.092 Uiso calc R 1 1 . .
    C C15 0.2482(17) 0.1302(3) 0.6784(3) 0.0769(19) Uani d . 1 1 . .
    H H15 0.2562 0.1639 0.7110 0.092 Uiso calc R 1 1 . .
    C C16 0.6985(15) -0.1238(3) 0.7661(3) 0.0714(17) Uani d . 1 1 . .
    H H16A 0.5251 -0.1588 0.7753 0.107 Uiso calc R 1 1 . .
    H H16B 0.7597 -0.1045 0.8058 0.107 Uiso calc R 1 1 . .
    H H16C 0.9025 -0.1496 0.7453 0.107 Uiso calc R 1 1 . .
    C C17 0.2781(16) 0.8892(4) 0.1390(3) 0.0648(16) Uani d . 1 1 . .
    C C18 -0.0014(16) 0.7282(3) 0.1088(3) 0.0624(16) Uani d . 1 1 . .
    C C19 0.1934(14) 0.8627(3) 0.0755(3) 0.0533(14) Uani d . 1 1 . .
    C C20 0.0778(14) 0.7921(3) 0.0617(3) 0.0546(14) Uani d . 1 1 . .
    C C21 0.0164(15) 0.7799(3) -0.0009(3) 0.0617(16) Uani d . 1 1 . .
    H H21 -0.0674 0.7343 -0.0097 0.074 Uiso calc R 1 1 . .
    C C22 0.0716(16) 0.8313(3) -0.0510(3) 0.0660(16) Uani d . 1 1 . .
    H H22 0.0319 0.8201 -0.0931 0.079 Uiso calc R 1 1 . .
    C C23 0.1877(16) 0.9002(3) -0.0384(3) 0.0663(16) Uani d . 1 1 . .
    H H23 0.2251 0.9365 -0.0717 0.080 Uiso calc R 1 1 . .
    C C24 0.2460(15) 0.9138(3) 0.0239(3) 0.0607(15) Uani d . 1 1 . .
    H H24 0.3256 0.9601 0.0321 0.073 Uiso calc R 1 1 . .
    C C25 0.9394(15) 0.4004(3) 0.3595(3) 0.0584(15) Uani d . 1 1 . .
    C C26 0.6405(16) 0.2354(3) 0.3930(3) 0.0621(16) Uani d . 1 1 . .
    C C27 0.7972(13) 0.3692(3) 0.4231(2) 0.0479(13) Uani d . 1 1 . .
    C C28 0.6743(13) 0.2974(3) 0.4380(2) 0.0476(13) Uani d . 1 1 . .
    C C29 0.5680(13) 0.2802(3) 0.5007(3) 0.0493(13) Uani d . 1 1 . .
    H H29 0.4900 0.2327 0.5110 0.059 Uiso calc R 1 1 . .
    C C30 0.5710(15) 0.3294(3) 0.5490(3) 0.0633(16) Uani d . 1 1 . .
    H H30 0.4947 0.3153 0.5909 0.076 Uiso calc R 1 1 . .
    C C31 0.6872(15) 0.4000(3) 0.5354(3) 0.0612(16) Uani d . 1 1 . .
    H H31 0.6900 0.4347 0.5673 0.073 Uiso calc R 1 1 . .
    C C32 0.7995(14) 0.4170(3) 0.4723(3) 0.0562(15) Uani d . 1 1 . .
    H H32 0.8820 0.4642 0.4627 0.067 Uiso calc R 1 1 . .
loop_
    _atom_site_aniso_label
    _atom_site_aniso_U_11
    _atom_site_aniso_U_22
    _atom_site_aniso_U_33
    _atom_site_aniso_U_12
    _atom_site_aniso_U_13
    _atom_site_aniso_U_23
    N1 0.065(3) 0.060(3) 0.059(3) -0.019(2) 0.006(3) 0.008(3)
    N2 0.070(3) 0.051(3) 0.052(3) -0.015(2) -0.005(2) 0.005(2)
    N3 0.093(4) 0.053(3) 0.058(3) -0.028(3) -0.011(3) -0.007(3)
    N4 0.078(4) 0.063(3) 0.048(3) -0.020(3) -0.010(3) -0.008(3)
    O1 0.120(4) 0.070(3) 0.070(3) -0.035(3) -0.013(3) -0.017(2)
    O2 0.137(4) 0.085(3) 0.049(3) -0.033(3) -0.016(3) 0.003(2)
    O3 0.117(4) 0.077(3) 0.058(3) -0.031(3) -0.006(3) 0.014(2)
    O4 0.121(4) 0.066(3) 0.079(3) -0.045(3) -0.003(3) 0.005(2)
    O5 0.106(3) 0.069(3) 0.060(3) -0.043(3) 0.003(2) 0.003(2)
    O6 0.130(4) 0.078(3) 0.054(3) -0.028(3) 0.015(3) -0.004(2)
    O7 0.127(4) 0.068(3) 0.062(3) -0.034(3) 0.004(3) -0.012(2)
    O8 0.143(4) 0.061(3) 0.078(3) -0.048(3) 0.014(3) -0.015(2)
    C1 0.054(4) 0.060(4) 0.059(4) -0.013(3) 0.001(3) -0.002(3)
    C2 0.068(4) 0.056(3) 0.045(3) -0.013(3) -0.007(3) -0.002(3)
    C3 0.059(4) 0.053(3) 0.047(4) -0.010(3) -0.002(3) -0.001(3)
    C4 0.067(4) 0.074(4) 0.049(4) -0.002(3) 0.008(3) 0.005(3)
    C5 0.098(5) 0.080(5) 0.056(4) 0.001(4) -0.004(4) -0.011(4)
    C6 0.079(5) 0.062(4) 0.072(5) -0.007(3) -0.017(4) -0.011(4)
    C7 0.070(4) 0.058(4) 0.061(4) -0.017(3) -0.003(3) -0.005(3)
    C8 0.093(5) 0.072(4) 0.065(4) -0.019(4) -0.005(4) -0.007(3)
    C9 0.065(4) 0.050(3) 0.054(4) -0.012(3) -0.004(3) -0.008(3)
    C10 0.070(4) 0.060(4) 0.053(4) -0.034(3) -0.009(3) 0.001(3)
    C11 0.067(4) 0.062(4) 0.048(4) -0.033(3) -0.007(3) 0.008(3)
    C12 0.070(4) 0.082(5) 0.063(4) -0.026(4) -0.008(3) 0.001(4)
    C13 0.081(5) 0.106(6) 0.077(5) -0.030(5) -0.016(4) 0.020(5)
    C14 0.065(4) 0.067(4) 0.093(5) 0.001(3) 0.000(4) 0.020(4)
    C15 0.088(5) 0.052(4) 0.093(5) -0.026(3) -0.004(4) 0.002(4)
    C16 0.069(4) 0.074(4) 0.071(4) -0.009(3) -0.008(3) 0.003(3)
    C17 0.079(5) 0.069(4) 0.050(4) -0.023(3) -0.003(3) -0.006(3)
    C18 0.075(4) 0.063(4) 0.051(4) -0.016(3) -0.006(3) -0.002(3)
    C19 0.063(4) 0.049(3) 0.050(4) -0.016(3) -0.005(3) -0.003(3)
    C20 0.067(4) 0.045(3) 0.054(4) -0.017(3) -0.003(3) 0.004(3)
    C21 0.090(5) 0.048(3) 0.052(4) -0.022(3) -0.015(3) -0.002(3)
    C22 0.090(5) 0.064(4) 0.045(4) -0.011(3) -0.008(3) 0.000(3)
    C23 0.088(5) 0.053(4) 0.058(4) -0.018(3) 0.003(3) 0.012(3)
    C24 0.085(4) 0.044(3) 0.056(4) -0.022(3) -0.007(3) -0.002(3)
    C25 0.071(4) 0.053(4) 0.054(4) -0.013(3) -0.006(3) -0.010(3)
    C26 0.077(4) 0.068(4) 0.043(4) -0.017(3) -0.006(3) -0.001(3)
    C27 0.046(3) 0.049(3) 0.049(3) -0.007(3) -0.007(3) 0.001(3)
    C28 0.047(3) 0.046(3) 0.051(3) -0.010(2) -0.001(3) 0.001(3)
    C29 0.052(3) 0.041(3) 0.055(4) -0.005(2) -0.001(3) -0.001(3)
    C30 0.089(5) 0.062(4) 0.042(3) -0.023(3) -0.001(3) -0.001(3)
    C31 0.082(4) 0.051(3) 0.054(4) -0.016(3) -0.002(3) -0.012(3)
    C32 0.066(4) 0.049(3) 0.057(4) -0.017(3) -0.009(3) 0.001(3)
_geom_special_details
;
All e.s.d.'s (except the e.s.d. in the dihedral angle between two l.s. planes)
are estimated using the full covariance matrix. The cell e.s.d.'s are taken
into account individually in the estimation of e.s.d.'s in distances, angles
and torsion angles; correlations between e.s.d.'s in cell parameters are only
used when they are defined by crystal symmetry. An approximate (isotropic)
treatment of cell e.s.d.'s is used for estimating e.s.d.'s involving l.s.
planes.
;
loop_
    _geom_bond_atom_site_label_1
    _geom_bond_atom_site_label_2
    _geom_bond_site_symmetry_2
    _geom_bond_distance
    _geom_bond_publ_flag
    N1 C1 . 1.312(6) ?
    N1 C3 . 1.389(6) ?
    N1 H1 . 0.8600 ?
    N2 C1 . 1.323(6) ?
    N2 C2 . 1.376(6) ?
    N2 H2 . 0.8600 ?
    N3 C9 . 1.312(6) ?
    N3 C11 . 1.358(6) ?
    N3 H3 . 0.8600 ?
    N4 C9 . 1.323(6) ?
    N4 C10 . 1.380(6) ?
    N4 H4 . 0.8600 ?
    O1 C17 . 1.234(6) ?
    O2 C17 . 1.263(6) ?
    O3 C18 . 1.278(6) ?
    O3 H3A . 0.8200 ?
    O4 C18 . 1.237(6) ?
    O5 C25 . 1.222(6) ?
    O6 C25 . 1.271(6) ?
    O7 C26 . 1.269(6) ?
    O7 H7 . 0.8200 ?
    O8 C26 . 1.230(6) ?
    C1 C8 . 1.480(7) ?
    C2 C3 . 1.359(7) ?
    C2 C7 . 1.382(7) ?
    C3 C4 . 1.369(7) ?
    C4 C5 . 1.377(7) ?
    C4 H4A . 0.9300 ?
    C5 C6 . 1.386(8) ?
    C5 H5 . 0.9300 ?
    C6 C7 . 1.361(7) ?
    C6 H6 . 0.9300 ?
    C7 H7A . 0.9300 ?
    C8 H8A . 0.9600 ?
    C8 H8B . 0.9600 ?
    C8 H8C . 0.9600 ?
    C9 C16 . 1.483(7) ?
    C10 C15 . 1.360(7) ?
    C10 C11 . 1.370(7) ?
    C11 C12 . 1.404(7) ?
    C12 C13 . 1.376(8) ?
    C12 H12 . 0.9300 ?
    C13 C14 . 1.365(8) ?
    C13 H13 . 0.9300 ?
    C14 C15 . 1.365(8) ?
    C14 H14 . 0.9300 ?
    C15 H15 . 0.9300 ?
    C16 H16A . 0.9600 ?
    C16 H16B . 0.9600 ?
    C16 H16C . 0.9600 ?
    C17 C19 . 1.487(7) ?
    C18 C20 . 1.494(7) ?
    C19 C24 . 1.380(7) ?
    C19 C20 . 1.418(6) ?
    C20 C21 . 1.366(7) ?
    C21 C22 . 1.364(7) ?
    C21 H21 . 0.9300 ?
    C22 C23 . 1.385(7) ?
    C22 H22 . 0.9300 ?
    C23 C24 . 1.365(7) ?
    C23 H23 . 0.9300 ?
    C24 H24 . 0.9300 ?
    C25 C27 . 1.496(7) ?
    C26 C28 . 1.500(7) ?
    C27 C32 . 1.362(6) ?
    C27 C28 . 1.411(6) ?
    C28 C29 . 1.369(7) ?
    C29 C30 . 1.364(6) ?
    C29 H29 . 0.9300 ?
    C30 C31 . 1.377(6) ?
    C30 H30 . 0.9300 ?
    C31 C32 . 1.381(7) ?
    C31 H31 . 0.9300 ?
    C32 H32 . 0.9300 ?
loop_
    _geom_angle_atom_site_label_1
    _geom_angle_atom_site_label_2
    _geom_angle_atom_site_label_3
    _geom_angle_site_symmetry_1
    _geom_angle_site_symmetry_3
    _geom_angle
    _geom_angle_publ_flag
    C1 N1 C3 . . 109.2(5) ?
    C1 N1 H1 . . 125.4 ?
    C3 N1 H1 . . 125.4 ?
    C1 N2 C2 . . 109.1(4) ?
    C1 N2 H2 . . 125.4 ?
    C2 N2 H2 . . 125.4 ?
    C9 N3 C11 . . 109.3(4) ?
    C9 N3 H3 . . 125.3 ?
    C11 N3 H3 . . 125.3 ?
    C9 N4 C10 . . 109.2(4) ?
    C9 N4 H4 . . 125.4 ?
    C10 N4 H4 . . 125.4 ?
    C18 O3 H3A . . 109.5 ?
    C26 O7 H7 . . 109.5 ?
    N1 C1 N2 . . 108.8(5) ?
    N1 C1 C8 . . 125.8(5) ?
    N2 C1 C8 . . 125.4(5) ?
    C3 C2 N2 . . 106.8(5) ?
    C3 C2 C7 . . 120.8(5) ?
    N2 C2 C7 . . 132.4(5) ?
    C2 C3 C4 . . 123.6(5) ?
    C2 C3 N1 . . 106.2(5) ?
    C4 C3 N1 . . 130.2(5) ?
    C3 C4 C5 . . 115.8(5) ?
    C3 C4 H4A . . 122.1 ?
    C5 C4 H4A . . 122.1 ?
    C4 C5 C6 . . 120.6(6) ?
    C4 C5 H5 . . 119.7 ?
    C6 C5 H5 . . 119.7 ?
    C7 C6 C5 . . 122.8(6) ?
    C7 C6 H6 . . 118.6 ?
    C5 C6 H6 . . 118.6 ?
    C6 C7 C2 . . 116.2(5) ?
    C6 C7 H7A . . 121.9 ?
    C2 C7 H7A . . 121.9 ?
    C1 C8 H8A . . 109.5 ?
    C1 C8 H8B . . 109.5 ?
    H8A C8 H8B . . 109.5 ?
    C1 C8 H8C . . 109.5 ?
    H8A C8 H8C . . 109.5 ?
    H8B C8 H8C . . 109.5 ?
    N3 C9 N4 . . 108.7(5) ?
    N3 C9 C16 . . 125.9(5) ?
    N4 C9 C16 . . 125.4(5) ?
    C15 C10 C11 . . 122.2(6) ?
    C15 C10 N4 . . 132.4(5) ?
    C11 C10 N4 . . 105.4(5) ?
    N3 C11 C10 . . 107.4(5) ?
    N3 C11 C12 . . 131.1(5) ?
    C10 C11 C12 . . 121.5(6) ?
    C13 C12 C11 . . 115.4(6) ?
    C13 C12 H12 . . 122.3 ?
    C11 C12 H12 . . 122.3 ?
    C14 C13 C12 . . 121.6(6) ?
    C14 C13 H13 . . 119.2 ?
    C12 C13 H13 . . 119.2 ?
    C13 C14 C15 . . 122.9(6) ?
    C13 C14 H14 . . 118.5 ?
    C15 C14 H14 . . 118.5 ?
    C10 C15 C14 . . 116.4(6) ?
    C10 C15 H15 . . 121.8 ?
    C14 C15 H15 . . 121.8 ?
    C9 C16 H16A . . 109.5 ?
    C9 C16 H16B . . 109.5 ?
    H16A C16 H16B . . 109.5 ?
    C9 C16 H16C . . 109.5 ?
    H16A C16 H16C . . 109.5 ?
    H16B C16 H16C . . 109.5 ?
    O1 C17 O2 . . 119.2(5) ?
    O1 C17 C19 . . 119.4(5) ?
    O2 C17 C19 . . 121.5(5) ?
    O4 C18 O3 . . 118.7(5) ?
    O4 C18 C20 . . 119.3(5) ?
    O3 C18 C20 . . 122.0(5) ?
    C24 C19 C20 . . 117.2(5) ?
    C24 C19 C17 . . 114.3(5) ?
    C20 C19 C17 . . 128.4(5) ?
    C21 C20 C19 . . 118.3(5) ?
    C21 C20 C18 . . 114.3(5) ?
    C19 C20 C18 . . 127.4(5) ?
    C22 C21 C20 . . 123.4(5) ?
    C22 C21 H21 . . 118.3 ?
    C20 C21 H21 . . 118.3 ?
    C21 C22 C23 . . 119.0(5) ?
    C21 C22 H22 . . 120.5 ?
    C23 C22 H22 . . 120.5 ?
    C24 C23 C22 . . 118.5(5) ?
    C24 C23 H23 . . 120.7 ?
    C22 C23 H23 . . 120.7 ?
    C23 C24 C19 . . 123.6(5) ?
    C23 C24 H24 . . 118.2 ?
    C19 C24 H24 . . 118.2 ?
    O5 C25 O6 . . 119.9(6) ?
    O5 C25 C27 . . 119.6(5) ?
    O6 C25 C27 . . 120.5(5) ?
    O8 C26 O7 . . 119.9(5) ?
    O8 C26 C28 . . 118.4(5) ?
    O7 C26 C28 . . 121.8(5) ?
    C32 C27 C28 . . 117.7(5) ?
    C32 C27 C25 . . 113.9(5) ?
    C28 C27 C25 . . 128.4(5) ?
    C29 C28 C27 . . 118.0(5) ?
    C29 C28 C26 . . 113.9(5) ?
    C27 C28 C26 . . 128.2(5) ?
    C30 C29 C28 . . 123.2(5) ?
    C30 C29 H29 . . 118.4 ?
    C28 C29 H29 . . 118.4 ?
    C29 C30 C31 . . 119.7(5) ?
    C29 C30 H30 . . 120.1 ?
    C31 C30 H30 . . 120.1 ?
    C30 C31 C32 . . 117.2(5) ?
    C30 C31 H31 . . 121.4 ?
    C32 C31 H31 . . 121.4 ?
    C27 C32 C31 . . 124.2(5) ?
    C27 C32 H32 . . 117.9 ?
    C31 C32 H32 . . 117.9 ?
loop_
    _geom_torsion_atom_site_label_1
    _geom_torsion_atom_site_label_2
    _geom_torsion_atom_site_label_3
    _geom_torsion_atom_site_label_4
    _geom_torsion_site_symmetry_1
    _geom_torsion_site_symmetry_2
    _geom_torsion_site_symmetry_3
    _geom_torsion_site_symmetry_4
    _geom_torsion
    _geom_torsion_publ_flag
    C3 N1 C1 N2 . . . . -0.6(6) ?
    C3 N1 C1 C8 . . . . 178.7(5) ?
    C2 N2 C1 N1 . . . . 0.1(6) ?
    C2 N2 C1 C8 . . . . -179.1(5) ?
    C1 N2 C2 C3 . . . . 0.4(6) ?
    C1 N2 C2 C7 . . . . 177.6(6) ?
    N2 C2 C3 C4 . . . . -178.8(5) ?
    C7 C2 C3 C4 . . . . 3.6(8) ?
    N2 C2 C3 N1 . . . . -0.7(6) ?
    C7 C2 C3 N1 . . . . -178.3(5) ?
    C1 N1 C3 C2 . . . . 0.8(6) ?
    C1 N1 C3 C4 . . . . 178.8(6) ?
    C2 C3 C4 C5 . . . . -2.7(8) ?
    N1 C3 C4 C5 . . . . 179.6(5) ?
    C3 C4 C5 C6 . . . . 1.8(8) ?
    C4 C5 C6 C7 . . . . -1.8(9) ?
    C5 C6 C7 C2 . . . . 2.4(8) ?
    C3 C2 C7 C6 . . . . -3.2(8) ?
    N2 C2 C7 C6 . . . . 179.9(6) ?
    C11 N3 C9 N4 . . . . 0.1(6) ?
    C11 N3 C9 C16 . . . . 179.0(5) ?
    C10 N4 C9 N3 . . . . -0.6(6) ?
    C10 N4 C9 C16 . . . . -179.5(5) ?
    C9 N4 C10 C15 . . . . 179.7(6) ?
    C9 N4 C10 C11 . . . . 0.8(6) ?
    C9 N3 C11 C10 . . . . 0.4(6) ?
    C9 N3 C11 C12 . . . . -179.6(6) ?
    C15 C10 C11 N3 . . . . -179.7(5) ?
    N4 C10 C11 N3 . . . . -0.7(6) ?
    C15 C10 C11 C12 . . . . 0.3(9) ?
    N4 C10 C11 C12 . . . . 179.3(5) ?
    N3 C11 C12 C13 . . . . 179.5(6) ?
    C10 C11 C12 C13 . . . . -0.5(9) ?
    C11 C12 C13 C14 . . . . 0.6(9) ?
    C12 C13 C14 C15 . . . . -0.5(10) ?
    C11 C10 C15 C14 . . . . -0.1(9) ?
    N4 C10 C15 C14 . . . . -178.8(6) ?
    C13 C14 C15 C10 . . . . 0.2(9) ?
    O1 C17 C19 C24 . . . . 5.5(8) ?
    O2 C17 C19 C24 . . . . -174.2(6) ?
    O1 C17 C19 C20 . . . . -176.5(6) ?
    O2 C17 C19 C20 . . . . 3.8(10) ?
    C24 C19 C20 C21 . . . . -1.9(8) ?
    C17 C19 C20 C21 . . . . -179.8(6) ?
    C24 C19 C20 C18 . . . . -179.2(5) ?
    C17 C19 C20 C18 . . . . 2.9(9) ?
    O4 C18 C20 C21 . . . . -2.2(8) ?
    O3 C18 C20 C21 . . . . 176.7(6) ?
    O4 C18 C20 C19 . . . . 175.3(6) ?
    O3 C18 C20 C19 . . . . -5.9(9) ?
    C19 C20 C21 C22 . . . . 2.3(9) ?
    C18 C20 C21 C22 . . . . 179.9(6) ?
    C20 C21 C22 C23 . . . . -1.6(9) ?
    C21 C22 C23 C24 . . . . 0.7(9) ?
    C22 C23 C24 C19 . . . . -0.5(9) ?
    C20 C19 C24 C23 . . . . 1.1(9) ?
    C17 C19 C24 C23 . . . . 179.3(5) ?
    O5 C25 C27 C32 . . . . 1.3(7) ?
    O6 C25 C27 C32 . . . . -178.2(5) ?
    O5 C25 C27 C28 . . . . -176.7(5) ?
    O6 C25 C27 C28 . . . . 3.7(8) ?
    C32 C27 C28 C29 . . . . -0.5(7) ?
    C25 C27 C28 C29 . . . . 177.5(5) ?
    C32 C27 C28 C26 . . . . 179.1(5) ?
    C25 C27 C28 C26 . . . . -2.9(9) ?
    O8 C26 C28 C29 . . . . 0.7(7) ?
    O7 C26 C28 C29 . . . . -179.1(5) ?
    O8 C26 C28 C27 . . . . -178.9(5) ?
    O7 C26 C28 C27 . . . . 1.3(9) ?
    C27 C28 C29 C30 . . . . 1.0(8) ?
    C26 C28 C29 C30 . . . . -178.7(5) ?
    C28 C29 C30 C31 . . . . -0.4(8) ?
    C29 C30 C31 C32 . . . . -0.5(8) ?
    C28 C27 C32 C31 . . . . -0.5(8) ?
    C25 C27 C32 C31 . . . . -178.8(5) ?
    C30 C31 C32 C27 . . . . 1.0(8) ?
loop_
    _geom_hbond_atom_site_label_D
    _geom_hbond_atom_site_label_H
    _geom_hbond_atom_site_label_A
    _geom_hbond_site_symmetry_A
    _geom_hbond_distance_DH
    _geom_hbond_distance_HA
    _geom_hbond_distance_DA
    _geom_hbond_angle_DHA
    N1 H1 O4 1_655 0.86 1.81 2.649(6) 166.3
    N2 H2 O5 1_455 0.86 1.91 2.750(6) 165.4
    N2 H2 O6 1_455 0.86 2.58 3.226(6) 132.8
    N3 H3 O8 2_656 0.86 1.79 2.631(6) 165.9
    N4 H4 O1 2_666 0.86 1.83 2.680(6) 168.4
    N4 H4 O2 2_666 0.86 2.58 3.232(6) 132.9
    O3 H3A O2 . 0.82 1.55 2.372(5) 175.3
    O7 H7 O6 . 0.82 1.56 2.379(5) 178.8
    C7 H7A O6 1_455 0.93 2.53 3.244(7) 134
