# Supplementary material for: 2-Methyl-1H-benzimidazol-3-ium hydrogen phthalate
Source: Acta Crystallogr Sect E Struct Rep Online. 2011 Sep 14;67(Pt 10):o2592. doi: 10.1107/S1600536811036178 (PMC3201444; doi:10.1107/S1600536811036178)
Supplement: Supplementary file 2 [file e-67-o2592-Isup2.hkl]

# 
# h,k,l, Fc-squared, Fo-squared, sigma(Fo-squared) and status flag 
# 
data_I
_shelx_title ' 110120c in P-1' 
_shelx_refln_list_code          4 
_shelx_F_calc_maximum      187.68 
_exptl_crystal_F_000       624.00 
_reflns_d_resolution_high  0.8403 
 
loop_ 
 _symmetry_equiv_pos_as_xyz 
 'x, y, z' 
 '-x, -y, -z' 
 
_cell_length_a     3.8545 
_cell_length_b    17.6890 
_cell_length_c    20.7520 
_cell_angle_alpha  86.754 
_cell_angle_beta   86.585 
_cell_angle_gamma  84.169 
 
_shelx_F_squared_multiplier     1.000 
 
loop_ 
 _refln_index_h 
 _refln_index_k 
 _refln_index_l 
 _refln_F_squared_calc 
 _refln_F_squared_meas 
 _refln_F_squared_sigma 
 _refln_observed_status 
   1   0   0     3822.38     3971.83     83.93 o 
   2   0   0      242.00      229.79     28.21 o 
   3   0   0       11.31       27.50     17.03 o 
   4   0   0        0.00       13.66     19.87 o 
  -4   1   0        1.01       -4.01     12.89 o 
  -3   1   0       13.16       45.78     23.78 o 
  -2   1   0      397.58      407.94     41.88 o 
  -1   1   0     2186.26     2595.25     78.61 o 
   1   1   0     4032.51     4843.78     94.04 o 
   2   1   0      577.28      677.47     46.84 o 
   3   1   0       28.14       28.97      9.80 o 
   4   1   0        9.50        6.74     14.91 o 
  -4   2   0        0.52       -0.18     28.92 o 
  -3   2   0       12.08       22.71     22.53 o 
  -2   2   0        0.36        0.71     13.66 o 
  -1   2   0     4621.00     4431.23    104.87 o 
   0   2   0     1558.54     1657.83     37.97 o 
   1   2   0     6461.97     6809.34    148.16 o 
   2   2   0      108.38      106.04     13.51 o 
   3   2   0        2.11        4.31      9.38 o 
   4   2   0        5.29       20.23     18.81 o 
  -4   3   0        3.90        5.50     29.46 o 
  -3   3   0       80.93       58.91     28.92 o 
  -2   3   0       30.36       28.21     22.53 o 
  -1   3   0      372.50      471.78     24.81 o 
   0   3   0       43.32       43.93      7.28 o 
   1   3   0     1353.24     1272.96     48.09 o 
   2   3   0      521.20      526.63     26.96 o 
   3   3   0      224.23      284.66     38.24 o 
   4   3   0        0.08      -12.95     13.66 o 
  -4   4   0        0.00      221.98     58.20 o 
  -3   4   0       55.73      143.02     35.67 o 
  -2   4   0      793.31     1141.12     83.75 o 
  -1   4   0       92.64       67.92     12.11 o 
   0   4   0      940.86     1077.18     20.90 o 
   1   4   0      552.29      655.47     38.33 o 
   2   4   0       52.99       50.20     10.65 o 
   3   4   0      171.68      157.92     26.44 o 
   4   4   0       13.09       21.29     28.57 o 
  -4   5   0        2.43       -9.58     30.87 o 
  -3   5   0        1.38       18.63     27.33 o 
  -2   5   0       94.98      104.51     31.23 o 
  -1   5   0      188.48      178.77     18.12 o 
   0   5   0        1.08       -0.43      3.15 o 
   1   5   0       23.35       15.79      8.69 o 
   2   5   0      128.00       93.79     24.84 o 
   3   5   0       10.42       29.28     16.86 o 
   4   5   0       15.67       11.36     19.16 o 
  -4   6   0        9.16       26.44     36.02 o 
  -3   6   0       24.66       38.50     31.05 o 
  -2   6   0       23.76       21.47     23.78 o 
  -1   6   0      214.60      191.88     20.35 o 
   0   6   0        3.26       -0.08      3.88 o 
   1   6   0       12.82       18.28      9.23 o 
   2   6   0      318.02      267.19     22.18 o 
   3   6   0        5.15       13.13     14.02 o 
   4   6   0        0.02      -12.07     26.26 o 
  -4   7   0        2.48       25.02     30.52 o 
  -3   7   0        0.00        2.31     20.05 o 
  -2   7   0        2.28        7.63     15.61 o 
  -1   7   0      920.02     1011.34     47.14 o 
   0   7   0       11.55       10.94      4.21 o 
   1   7   0      626.93      641.51     21.03 o 
   2   7   0      447.15      421.60     40.99 o 
   3   7   0        0.07       10.65     12.07 o 
   4   7   0       13.96       15.26     22.53 o 
  -4   8   0        0.24        8.16     30.52 o 
  -3   8   0        5.73       -9.76     24.49 o 
  -2   8   0       39.26       63.17     26.26 o 
  -1   8   0       16.07       34.71     20.85 o 
   0   8   0      517.45      769.73     32.12 o 
   1   8   0      481.60      567.07     65.56 o 
   2   8   0      322.00      292.42     35.84 o 
   3   8   0      146.99      166.08     31.05 o 
   4   8   0        1.31        5.68     22.89 o 
  -3   9   0        0.05       12.95     36.02 o 
  -2   9   0       36.91       32.09     14.95 o 
  -1   9   0      274.34      372.57     51.64 o 
   0   9   0      225.12      237.40     13.07 o 
   1   9   0       49.35       47.58      7.64 o 
   2   9   0       54.05       41.70     17.74 o 
   3   9   0       28.20       57.41     18.72 o 
   4   9   0        0.92       45.78     35.13 o 
  -3  10   0        6.53        4.97     24.84 o 
  -2  10   0        2.54        3.91     12.05 o 
  -1  10   0      102.30      107.60     19.92 o 
   0  10   0      130.99      150.88     14.99 o 
   1  10   0       87.26       79.64      9.84 o 
   2  10   0      103.91       93.12     19.07 o 
   3  10   0       24.28       40.54     16.65 o 
   4  10   0        2.95        5.50     27.50 o 
  -3  11   0       29.97       45.60     34.42 o 
  -2  11   0       91.37       91.94     31.58 o 
  -1  11   0        3.54        8.79     10.99 o 
   0  11   0        0.09       -4.69      5.07 o 
   1  11   0       28.33       33.90      7.88 o 
   2  11   0      289.20      335.68     35.01 o 
   3  11   0        0.07      -12.22     14.36 o 
   4  11   0       22.57       76.30     39.39 o 
  -3  12   0        0.80        0.35      2.32 o 
  -2  12   0       33.64       64.95     21.45 o 
  -1  12   0        8.52       -1.57      6.93 o 
   0  12   0        4.09        0.23      5.12 o 
   1  12   0      165.48      132.62     25.82 o 
   2  12   0       52.04       26.15     16.18 o 
   3  12   0       12.55       13.19     18.69 o 
  -3  13   0        0.80        0.95      2.31 o 
  -2  13   0       31.50       30.17      9.66 o 
  -1  13   0       45.83       38.48      9.66 o 
   0  13   0        7.90        6.24      7.09 o 
   1  13   0       35.32       27.84     13.65 o 
   2  13   0      194.89      211.79     31.25 o 
   3  13   0        0.24       17.36     15.42 o 
  -3  14   0        1.81       -1.86      2.01 o 
  -2  14   0        5.76        5.12      6.34 o 
  -1  14   0       32.83       24.55     10.15 o 
   0  14   0       22.39       25.88     12.52 o 
   1  14   0        0.04       -9.87     11.09 o 
   2  14   0       19.52       18.59     19.16 o 
   3  14   0       42.02       45.07     25.84 o 
  -2  15   0       14.47       10.16      8.26 o 
  -1  15   0        3.00        9.38      9.77 o 
   0  15   0        0.33        0.76      9.95 o 
   1  15   0      175.95      158.78     26.06 o 
   2  15   0       64.16       80.69     21.31 o 
   3  15   0       13.11       -6.66     14.40 o 
  -2  16   0        0.10        0.53      7.57 o 
  -1  16   0       48.12       65.27     12.54 o 
   0  16   0        1.52       23.79     12.05 o 
   1  16   0      628.21      714.20     76.83 o 
   2  16   0        1.03       -1.09     14.25 o 
   3  16   0        0.00       -4.90     23.48 o 
  -2  17   0       18.82        8.35      6.34 o 
  -1  17   0        0.90        2.34      8.68 o 
   0  17   0        1.87       -9.40     24.84 o 
   1  17   0       81.50       65.12     24.84 o 
   2  17   0       37.07       34.60     18.50 o 
   3  17   0        3.71       28.46     25.94 o 
  -1  18   0       25.58       19.67      9.95 o 
   0  18   0       72.49      137.52     38.15 o 
   1  18   0       61.14       63.70     26.79 o 
   2  18   0       57.84       78.78     30.70 o 
  -1  19   0       77.14       90.16     48.09 o 
   0  19   0        0.32       -7.81     27.33 o 
   1  19   0        0.23       11.18     19.16 o 
   2  19   0        8.47       21.83     32.83 o 
   0  20   0        0.22       17.57     23.78 o 
   1  20   0       10.23        7.98     20.23 o 
  -1 -20   1       21.83       34.96     25.02 o 
   0 -20   1        3.70        6.03     23.24 o 
  -2 -19   1        1.67        8.52     22.71 o 
  -1 -19   1       12.67       12.60     21.83 o 
   0 -19   1        0.20       13.66     31.94 o 
   1 -19   1        0.06       -0.45      5.93 o 
  -2 -18   1       18.33       21.83     23.95 o 
  -1 -18   1       24.62       10.47     19.16 o 
   0 -18   1       88.01      155.79     40.81 o 
   1 -18   1       46.48       21.91     14.32 o 
  -3 -17   1        0.00       10.21     26.53 o 
  -2 -17   1        3.14       17.80     20.25 o 
  -1 -17   1       57.55       89.43     34.07 o 
   0 -17   1       51.92      181.52     42.41 o 
   1 -17   1        7.36        7.26      8.29 o 
   2 -17   1        1.21        0.18      4.82 o 
  -3 -16   1        1.68        2.56     19.10 o 
  -2 -16   1        1.99       -1.64     18.99 o 
  -1 -16   1        1.32       10.65     23.24 o 
   0 -16   1      241.25      289.58     46.67 o 
   1 -16   1        3.38        6.76      8.61 o 
   2 -16   1        1.91        5.23      5.35 o 
  -3 -15   1        0.36       10.13     17.68 o 
  -2 -15   1        2.40       16.21     19.70 o 
  -1 -15   1       92.03       97.42     21.01 o 
   0 -15   1        8.81        7.89      7.66 o 
   1 -15   1        7.97        6.90      8.03 o 
   2 -15   1       19.60        9.55      5.33 o 
  -3 -14   1       10.03       19.59     19.90 o 
  -2 -14   1      185.60      246.76     34.94 o 
  -1 -14   1      107.25       97.13     20.79 o 
   0 -14   1       16.32        9.69      6.77 o 
   1 -14   1      110.39       88.70     16.43 o 
   2 -14   1       28.52       46.29     22.12 o 
   3 -14   1        2.28        0.50      0.72 o 
  -3 -13   1        4.55        3.50     14.26 o 
  -2 -13   1       56.31       44.85     16.15 o 
  -1 -13   1        7.27       10.60     10.90 o 
   0 -13   1       17.91       39.07      9.08 o 
   1 -13   1        4.07       12.78     16.81 o 
   2 -13   1        0.08       -0.98     14.72 o 
   3 -13   1        0.06      -19.34     40.28 o 
  -3 -12   1      106.74      229.91     58.11 o 
  -2 -12   1       19.53        2.85     16.15 o 
  -1 -12   1       68.46       49.54     15.15 o 
   0 -12   1      204.33      219.73     14.18 o 
   1 -12   1      196.43      213.18     28.23 o 
   2 -12   1       96.87      141.95     29.55 o 
   3 -12   1        5.57       11.00     26.97 o 
  -4 -11   1        4.36      -30.34     30.52 o 
  -3 -11   1      120.26      112.49     38.68 o 
  -2 -11   1       19.11       37.79     20.41 o 
  -1 -11   1      288.09      186.62     43.97 o 
   0 -11   1       10.94        9.34      5.53 o 
   1 -11   1        1.81       -1.71      9.40 o 
   2 -11   1       27.48       42.81     18.32 o 
   3 -11   1        4.13       22.89     42.23 o 
  -4 -10   1        0.01       23.24     34.42 o 
  -3 -10   1        7.56       18.63     15.44 o 
  -2 -10   1       62.46       63.88     20.58 o 
  -1 -10   1      246.59      253.37     21.47 o 
   0 -10   1      926.28     1150.75     61.06 o 
   1 -10   1      303.72      343.20     32.90 o 
   2 -10   1       30.18       25.94     15.35 o 
   3 -10   1        5.46       37.26     30.70 o 
  -4  -9   1        0.75        7.28     23.07 o 
  -3  -9   1        5.65        3.19     17.21 o 
  -2  -9   1       26.39       28.39     16.50 o 
  -1  -9   1       19.80       19.96      6.27 o 
   0  -9   1      178.04      180.61     12.88 o 
   1  -9   1       11.36       10.14     17.74 o 
   2  -9   1        3.22       20.58     14.19 o 
   3  -9   1        1.06       10.82     32.65 o 
  -4  -8   1        1.13        7.45     33.00 o 
  -3  -8   1        4.15       12.24     18.10 o 
  -2  -8   1        0.48       27.68     14.02 o 
  -1  -8   1      229.05      268.33     14.32 o 
   0  -8   1     1934.76     2956.19     66.55 o 
   1  -8   1       19.64       13.36     12.42 o 
   2  -8   1       28.34       40.87     15.69 o 
   3  -8   1        0.11        0.89     22.00 o 
   4  -8   1        0.03      -33.36     35.49 o 
  -3  -7   1       67.32       67.43     21.47 o 
  -2  -7   1      528.18      524.51     47.38 o 
  -1  -7   1      264.72      313.89     32.83 o 
   0  -7   1     1041.08     1051.19     30.46 o 
   1  -7   1        0.09       35.66     41.43 o 
   2  -7   1       20.22       22.71     20.41 o 
   3  -7   1        1.97       -1.60     27.33 o 
   4  -7   1        0.20        6.03     39.75 o 
  -3  -6   1        4.34       -5.50      9.23 o 
  -2  -6   1      535.24      438.43     60.60 o 
  -1  -6   1      224.56      259.77     27.68 o 
   0  -6   1      394.87      355.82     19.88 o 
   1  -6   1      216.73      240.28     22.41 o 
   2  -6   1      301.20      277.23     26.62 o 
   3  -6   1       48.82      100.96     33.89 o 
   4  -6   1        0.16       -9.23     32.83 o 
  -3  -5   1        0.96        4.79     14.02 o 
  -2  -5   1      152.71      122.68     11.57 o 
  -1  -5   1      395.18      307.15     28.39 o 
   0  -5   1      708.17     1072.60     31.92 o 
   1  -5   1       57.13       47.48     10.03 o 
   2  -5   1       59.25       71.86     27.33 o 
   3  -5   1        0.02        6.74     28.39 o 
   4  -5   1        5.16        8.34     29.28 o 
  -3  -4   1       25.73       46.31     17.74 o 
  -2  -4   1      884.09      834.56     31.48 o 
  -1  -4   1        0.26       -2.66      4.97 o 
   0  -4   1      493.04      486.64     30.34 o 
   1  -4   1      488.14      495.24     27.12 o 
   2  -4   1       33.04       12.78     17.57 o 
   3  -4   1        4.58        7.98     28.04 o 
   4  -4   1        6.55        8.69     27.68 o 
  -3  -3   1       21.35       41.14     14.28 o 
  -2  -3   1      448.37      521.69     26.65 o 
  -1  -3   1     3137.69     3112.67     83.93 o 
   0  -3   1     1878.57     2228.62     41.61 o 
   1  -3   1      690.83      681.35     29.56 o 
   2  -3   1     1610.33     1713.72     88.54 o 
   3  -3   1       14.11        6.39     18.28 o 
   4  -3   1        1.46       -8.34     27.15 o 
  -3  -2   1        4.30        7.62      8.25 o 
  -2  -2   1      248.80      240.74     19.91 o 
  -1  -2   1      197.29      170.99     24.04 o 
   0  -2   1     1871.14     1614.71     37.09 o 
   1  -2   1    35222.17    37473.89    366.42 o 
   2  -2   1       64.56       83.75     22.18 o 
   3  -2   1        6.35       24.13     17.03 o 
   4  -2   1        1.05       -5.32     25.02 o 
  -3  -1   1       10.86       12.63      8.78 o 
  -2  -1   1      133.38      130.24     22.89 o 
  -1  -1   1      502.26      513.69     26.97 o 
   1  -1   1      284.62      286.92     29.81 o 
   2  -1   1      942.39     1124.26     69.56 o 
   3  -1   1       26.32       14.02     16.32 o 
   4  -1   1        0.23        1.28     13.11 o 
  -4   0   1        0.38       -2.48      9.76 o 
  -3   0   1       19.54       16.32     18.99 o 
  -2   0   1       17.75        1.77     13.49 o 
  -1   0   1       79.06       82.16     14.37 o 
   1   0   1     1927.86     2338.49     68.85 o 
   2   0   1      123.13      126.52     22.89 o 
   3   0   1       21.13       27.15     16.32 o 
   4   0   1        2.15       17.74     16.50 o 
  -4   1   1        3.55        4.26     26.97 o 
  -3   1   1       13.17       13.84     20.41 o 
  -2   1   1     1164.26     1341.63     75.77 o 
  -1   1   1     5806.27     6327.54    120.13 o 
   1   1   1     2735.57     3427.09     77.72 o 
   2   1   1       47.23       30.87     13.66 o 
   3   1   1        0.58        3.36      7.44 o 
   4   1   1       22.44       28.39     22.18 o 
  -4   2   1        5.90        1.77     28.04 o 
  -3   2   1        5.45       38.68     20.05 o 
  -2   2   1     1259.84     1946.70     95.46 o 
  -1   2   1    14104.16    14623.07    204.59 o 
   0   2   1     1929.22     2106.04     44.18 o 
   1   2   1     1868.58     2222.27     41.09 o 
   2   2   1      123.94      146.30     15.56 o 
   3   2   1       37.68       25.02      9.98 o 
   4   2   1       25.26       44.89     27.33 o 
  -4   3   1        1.30        8.52     29.99 o 
  -3   3   1        1.23       61.75     28.75 o 
  -2   3   1       15.14       37.09     23.60 o 
  -1   3   1     4994.59     5576.08    129.71 o 
   0   3   1     2435.79     2550.60    159.00 o 
   1   3   1      836.48      931.66     25.29 o 
   2   3   1      338.41      353.78     22.82 o 
   3   3   1       47.78       49.61     12.35 o 
   4   3   1        0.13       11.89     23.95 o 
  -4   4   1        0.00       12.95     28.57 o 
  -3   4   1      271.58      469.15     61.22 o 
  -2   4   1     1121.35     1763.05    100.96 o 
  -1   4   1      397.80      309.78     21.11 o 
   0   4   1      270.68      326.64     12.24 o 
   1   4   1     5046.27     4874.89    199.53 o 
   2   4   1      191.33      168.56     16.16 o 
   3   4   1       80.34       77.44     13.24 o 
   4   4   1        4.80       18.45     26.08 o 
  -3   5   1       19.16       24.13     23.07 o 
  -2   5   1      768.45      980.18     77.90 o 
  -1   5   1      354.66      344.22     25.15 o 
   0   5   1     1210.15     1282.64     50.61 o 
   1   5   1      369.80      309.17     13.08 o 
   2   5   1      734.47      760.87     31.11 o 
   3   5   1      139.89      192.70     29.28 o 
   4   5   1        3.47      -12.60     21.29 o 
  -4   6   1        3.55        0.79      0.68 o 
  -3   6   1        1.79       16.68     24.49 o 
  -2   6   1        0.87       -6.39     14.02 o 
  -1   6   1       17.80       17.28      8.00 o 
   0   6   1      213.46      256.51     11.01 o 
   1   6   1      750.84      756.87     24.40 o 
   2   6   1       81.58       59.37     12.24 o 
   3   6   1       66.05       97.33     18.76 o 
   4   6   1        3.43        1.95     29.81 o 
  -4   7   1        0.66        0.18      0.13 o 
  -3   7   1       16.18       25.91     25.55 o 
  -2   7   1        2.92       18.10     22.00 o 
  -1   7   1       70.57       81.21     29.90 o 
   0   7   1      164.22      336.88     19.70 o 
   1   7   1       11.90        3.31     14.37 o 
   2   7   1      553.02      491.07     23.75 o 
   3   7   1        4.36       11.23     12.53 o 
   4   7   1        0.33       23.24     26.97 o 
  -4   8   1        5.86       -0.09      1.25 o 
  -3   8   1        0.43      -34.07     26.08 o 
  -2   8   1        0.05        6.74     20.94 o 
  -1   8   1      199.64      228.52     23.92 o 
   0   8   1     1824.60     2524.36     39.16 o 
   1   8   1      589.63      647.22     32.65 o 
   2   8   1      114.82       92.95     17.10 o 
   3   8   1        2.56       16.04     13.55 o 
   4   8   1        4.27        4.61     36.02 o 
  -3   9   1       21.28      -14.37     32.83 o 
  -2   9   1       26.24       14.20     25.20 o 
  -1   9   1      260.90      323.28     30.42 o 
   0   9   1       22.32       43.60      6.74 o 
   1   9   1      120.34      149.43     12.14 o 
   2   9   1       65.43       50.35     14.35 o 
   3   9   1       99.29      145.28     24.42 o 
   4   9   1       12.30       41.88     40.99 o 
  -3  10   1       17.63        6.02      4.13 o 
  -2  10   1       14.35        2.13     21.47 o 
  -1  10   1       12.24        8.80      7.65 o 
   0  10   1      866.65     1156.46     31.71 o 
   1  10   1       75.66       65.22      9.69 o 
   2  10   1       11.57       33.13     15.70 o 
   3  10   1       16.40       25.71     17.30 o 
   4  10   1        5.53       -0.71     37.97 o 
  -3  11   1        0.90        4.48      4.05 o 
  -2  11   1        3.66        0.79      5.70 o 
  -1  11   1       55.51       48.35     11.19 o 
   0  11   1        7.48        5.91      4.95 o 
   1  11   1        2.32        2.30      6.72 o 
   2  11   1       15.01       10.02     14.73 o 
   3  11   1       16.84        9.97     16.84 o 
   4  11   1       14.28       25.02     40.99 o 
  -3  12   1        1.00        1.02      4.72 o 
  -2  12   1        2.68        1.80      7.47 o 
  -1  12   1       67.86       55.54     12.03 o 
   0  12   1      149.24      176.16     15.30 o 
   1  12   1      181.91      141.62     23.08 o 
   2  12   1       50.91       35.85     15.53 o 
   3  12   1       12.82       11.06     18.55 o 
   4  12   1       21.92       31.05     42.76 o 
  -3  13   1        7.15        3.19      4.02 o 
  -2  13   1       13.64       13.10      7.48 o 
  -1  13   1       45.34       45.12     10.75 o 
   0  13   1      114.63      119.00     18.86 o 
   1  13   1       23.69       23.78     13.55 o 
   2  13   1       51.11       35.79     15.63 o 
   3  13   1       93.20      123.56     28.14 o 
  -3  14   1        0.72        2.78      5.01 o 
  -2  14   1        7.87        9.46      7.87 o 
  -1  14   1       20.56       11.01      7.91 o 
   0  14   1       10.40       10.56     10.32 o 
   1  14   1       67.35       79.72     18.26 o 
   2  14   1      165.55      159.95     29.07 o 
   3  14   1       17.81       24.47     17.19 o 
  -2  15   1        6.98        7.14      8.87 o 
  -1  15   1       28.37       23.22     10.02 o 
   0  15   1        2.71        3.61      9.78 o 
   1  15   1       81.01       79.97     19.26 o 
   2  15   1       13.72       30.57     18.55 o 
   3  15   1       21.83       30.69     22.18 o 
  -2  16   1        1.45        2.71      6.52 o 
  -1  16   1       46.11       43.85     12.20 o 
   0  16   1       68.86      121.00     20.66 o 
   1  16   1       25.51       80.74     26.08 o 
   2  16   1        3.05        3.73     15.95 o 
   3  16   1       37.33       36.20     34.25 o 
  -2  17   1       12.03       12.91      7.90 o 
  -1  17   1        0.30        8.62     11.06 o 
   0  17   1      284.63      317.62     51.64 o 
   1  17   1        6.48       14.91     18.45 o 
   2  17   1       19.53       15.16     16.44 o 
   3  17   1        6.05        5.68     29.46 o 
  -1  18   1       58.45       76.59     19.91 o 
   0  18   1       22.76       65.12     29.46 o 
   1  18   1        1.81       19.70     19.16 o 
   2  18   1        7.55        0.23     22.03 o 
  -1  19   1        9.23       10.19     13.81 o 
   0  19   1       22.07       64.94     34.96 o 
   1  19   1        0.16       11.89     18.81 o 
   2  19   1       12.21       36.02     26.26 o 
   0  20   1        0.74      -18.10     28.57 o 
   1  20   1       30.01       47.02     28.57 o 
  -1 -20   2        0.52        6.39     26.44 o 
   0 -20   2        8.95      -21.65     20.23 o 
  -2 -19   2       58.15       31.05     26.44 o 
  -1 -19   2       29.75       29.99     22.18 o 
   0 -19   2        1.43       -9.05     27.68 o 
   1 -19   2        4.14        7.05      6.89 o 
  -2 -18   2       13.50        3.19     28.04 o 
  -1 -18   2       27.37       49.33     24.84 o 
   0 -18   2       21.36       49.33     28.04 o 
   1 -18   2       34.65       25.74     26.85 o 
  -2 -17   2        3.12      -18.88     18.00 o 
  -1 -17   2       12.76       53.94     30.87 o 
   0 -17   2        0.08       11.53     24.13 o 
   1 -17   2       26.32       21.82      9.33 o 
   2 -17   2       20.40       10.61     14.92 o 
  -3 -16   2        0.06       -6.80     21.89 o 
  -2 -16   2      101.93      126.46     27.73 o 
  -1 -16   2        0.80       42.76     23.60 o 
   0 -16   2      287.52      295.79     47.20 o 
   1 -16   2        1.89        7.91      6.23 o 
   2 -16   2        8.06        5.11      4.40 o 
  -3 -15   2        0.26       12.09     21.01 o 
  -2 -15   2       19.20       18.15     19.34 o 
  -1 -15   2       84.75       50.52     17.31 o 
   0 -15   2       10.32        5.95      7.43 o 
   1 -15   2       23.53       27.26      9.59 o 
   2 -15   2        1.20       12.20     19.57 o 
  -3 -14   2        0.07       14.79     16.96 o 
  -2 -14   2      264.57      303.44     35.61 o 
  -1 -14   2      246.89      200.70     27.25 o 
   0 -14   2       16.21       20.01      8.02 o 
   1 -14   2       89.69      129.87     35.75 o 
   2 -14   2        0.64        0.59     16.72 o 
   3 -14   2        1.61       31.58     38.50 o 
  -3 -13   2       30.22       37.46     22.89 o 
  -2 -13   2      110.62      131.66     34.96 o 
  -1 -13   2       18.90       24.76     12.73 o 
   0 -13   2       30.01       30.40      8.28 o 
   1 -13   2        1.66       -2.38     12.20 o 
   2 -13   2        1.64        2.62     14.34 o 
   3 -13   2        4.76        9.23     30.70 o 
  -3 -12   2       95.73      115.87     34.42 o 
  -2 -12   2        0.02        9.05     15.26 o 
  -1 -12   2      249.11      199.35     27.68 o 
   0 -12   2       60.30       38.86     16.32 o 
   1 -12   2       74.27       85.42     19.05 o 
   2 -12   2       21.21       14.46     19.34 o 
   3 -12   2        1.53        9.94     40.28 o 
  -4 -11   2        0.48       16.50     26.62 o 
  -3 -11   2        5.71        7.10     18.81 o 
  -2 -11   2      245.36      248.24     37.62 o 
  -1 -11   2      236.06      270.95     38.33 o 
   0 -11   2      128.83      160.72     13.98 o 
   1 -11   2      369.49      403.17     36.01 o 
   2 -11   2        0.01        6.89     16.18 o 
   3 -11   2        0.39       30.70     36.73 o 
  -4 -10   2      100.91      132.55     43.65 o 
  -3 -10   2        0.29        1.42     13.13 o 
  -2 -10   2      248.59      274.68     40.10 o 
  -1 -10   2       75.68       62.85     10.82 o 
   0 -10   2     1229.85     1519.33     39.66 o 
   1 -10   2      224.33      245.85     27.46 o 
   2 -10   2       18.66       19.58     17.21 o 
   3 -10   2        1.62       21.65     26.79 o 
  -3  -9   2       20.41       28.39     20.41 o 
  -2  -9   2        2.07        4.44     10.47 o 
  -1  -9   2      569.44      500.65     19.46 o 
   0  -9   2       89.45       72.47      9.27 o 
   1  -9   2       35.96       35.69     13.50 o 
   2  -9   2       94.77       93.33     20.35 o 
   3  -9   2        0.50       -1.06     29.81 o 
  -3  -8   2        6.33       -7.81     11.71 o 
  -2  -8   2        0.76       13.66     11.36 o 
  -1  -8   2     1148.05     1070.15     62.10 o 
   0  -8   2      563.46      765.70     34.47 o 
   1  -8   2      131.77      157.24     20.37 o 
   2  -8   2       14.34        9.26     12.28 o 
   3  -8   2       18.29       24.13     31.94 o 
   4  -8   2        0.33       12.78     37.09 o 
  -3  -7   2       78.11       65.65     20.23 o 
  -2  -7   2       17.39       28.92     14.20 o 
  -1  -7   2        0.55        9.40      9.76 o 
   0  -7   2        0.23       -3.02      8.87 o 
   1  -7   2        3.22       -1.31      6.44 o 
   2  -7   2       22.92       36.02     13.28 o 
   3  -7   2        5.20        2.13     20.58 o 
   4  -7   2        5.75        2.66     34.42 o 
  -3  -6   2        3.93       -1.24     14.20 o 
  -2  -6   2       79.83       67.60     17.74 o 
  -1  -6   2      216.98      139.29     20.94 o 
   0  -6   2       58.28       70.61     11.00 o 
   1  -6   2      271.61      246.29     23.95 o 
   2  -6   2       20.42       15.78      8.25 o 
   3  -6   2       11.65        7.98     28.39 o 
   4  -6   2        1.00       -9.23     32.29 o 
  -4  -5   2        1.36      -16.32     13.49 o 
  -3  -5   2      148.67      164.67     29.46 o 
  -2  -5   2      559.45      519.13     17.34 o 
  -1  -5   2     1191.65     1367.00     63.35 o 
   0  -5   2     2270.02     2295.96     47.10 o 
   1  -5   2        3.46       10.60      7.46 o 
   2  -5   2      136.88       77.55     12.71 o 
   3  -5   2       54.54       44.89     25.02 o 
   4  -5   2        5.40       16.86     31.23 o 
  -4  -4   2        3.02        7.98     13.66 o 
  -3  -4   2        1.89       -3.73     10.11 o 
  -2  -4   2      388.91      338.20     35.13 o 
  -1  -4   2      272.34      265.81     26.08 o 
   0  -4   2      229.75      201.47     14.20 o 
   1  -4   2      451.52      448.96     18.62 o 
   2  -4   2      245.17      293.35     38.68 o 
   3  -4   2       48.40       68.31     32.29 o 
   4  -4   2        0.12        8.69     28.92 o 
  -4  -3   2        7.89        7.81     13.66 o 
  -3  -3   2       36.86       25.73     14.73 o 
  -2  -3   2     2266.11     2118.12     83.84 o 
  -1  -3   2     1315.79     1228.95     53.94 o 
   0  -3   2     1289.96     1338.81     65.83 o 
   1  -3   2     5325.75     5439.53     58.17 o 
   2  -3   2       24.53       20.83     14.28 o 
   3  -3   2       37.90       49.56     13.79 o 
   4  -3   2        0.34       -7.10     26.97 o 
  -4  -2   2        0.60        3.55     12.24 o 
  -3  -2   2        7.97        2.86     10.66 o 
  -2  -2   2      349.94      377.08     24.50 o 
  -1  -2   2    11759.88    11586.60    120.48 o 
   0  -2   2     4679.29     4311.43    220.65 o 
   1  -2   2    22228.91    21649.21    129.76 o 
   2  -2   2     2799.82     2820.49     69.82 o 
   3  -2   2       28.52       21.41     12.01 o 
   4  -2   2        0.93       17.03     27.50 o 
  -4  -1   2        1.50        2.66     13.66 o 
  -3  -1   2        8.16       11.61      9.24 o 
  -2  -1   2      425.30      392.85     34.96 o 
  -1  -1   2    10366.12    12209.69    225.08 o 
   1  -1   2    10292.91    11304.11    115.41 o 
   2  -1   2     1874.76     2105.75     65.23 o 
   3  -1   2      106.97       90.42     21.03 o 
   4  -1   2        5.29       11.71     19.52 o 
  -4   0   2        0.22       -0.35     11.18 o 
  -3   0   2        8.03       -1.24     16.32 o 
  -2   0   2      306.67      345.30     34.42 o 
  -1   0   2    18761.82    19732.65    215.68 o 
   1   0   2      472.22      478.64     23.31 o 
   2   0   2      294.29      365.00     39.92 o 
   3   0   2        1.25       11.93      9.88 o 
   4   0   2        1.87        1.63     14.99 o 
  -3   1   2        0.00        5.15     17.92 o 
  -2   1   2       54.42       20.76     16.15 o 
  -1   1   2     5498.87     5156.43     96.88 o 
   0   1   2     5572.68     4773.87     68.49 o 
   1   1   2      654.16      674.85     26.67 o 
   2   1   2      109.65      138.40     24.31 o 
   3   1   2       13.30       10.26      6.55 o 
   4   1   2        4.29       11.00     17.74 o 
  -4   2   2        1.68       -0.98      4.19 o 
  -3   2   2        0.76       13.13     20.58 o 
  -2   2   2     1799.90     2515.58    108.24 o 
  -1   2   2     2390.30     2097.53     68.31 o 
   0   2   2     5586.16     5264.81     44.19 o 
   1   2   2      743.70      964.96     42.21 o 
   2   2   2      269.94      273.86     19.93 o 
   3   2   2        1.21        1.64      6.96 o 
   4   2   2       31.89       65.30     32.12 o 
  -4   3   2       14.37        6.71      4.20 o 
  -3   3   2       11.90       46.67     21.47 o 
  -2   3   2      274.80      295.08     41.88 o 
   0   3   2      964.29      946.27     78.12 o 
   1   3   2      519.85      527.79     17.27 o 
   2   3   2       54.14       69.28     10.06 o 
   3   3   2      118.83      173.05     16.39 o 
   4   3   2        1.89       22.18     27.15 o 
  -4   4   2        8.46        6.89      3.81 o 
  -3   4   2       78.26      200.86     44.54 o 
  -2   4   2        3.14       11.00     19.87 o 
  -1   4   2       59.81       50.39     14.73 o 
   0   4   2       78.54       79.35      6.49 o 
   1   4   2      186.18      189.29     10.73 o 
   2   4   2        0.02        3.36      6.21 o 
   3   4   2       17.83       54.59     10.93 o 
   4   4   2        3.87       -5.68     27.33 o 
  -4   5   2        1.94        0.42      2.32 o 
  -3   5   2       25.14       68.67     28.04 o 
  -2   5   2      302.65      521.85     59.44 o 
  -1   5   2      105.48       98.83     19.34 o 
   0   5   2     2298.55     2555.89     52.65 o 
   1   5   2        2.98        1.81      3.34 o 
   2   5   2        8.15        8.58      6.00 o 
   3   5   2      111.80      117.61     35.93 o 
   4   5   2        0.12       14.37     22.18 o 
  -4   6   2        2.28        0.98      2.63 o 
  -3   6   2       51.84      124.39     38.33 o 
  -2   6   2        0.31       11.18     15.79 o 
  -1   6   2        1.57        2.24      6.59 o 
   0   6   2      213.63      218.61     12.34 o 
   1   6   2      213.99      250.66     13.72 o 
   2   6   2      490.99      573.45     25.55 o 
   3   6   2        0.15        9.14     11.65 o 
   4   6   2        2.28       -6.03     30.16 o 
  -4   7   2       11.50        2.02      1.82 o 
  -3   7   2       41.25       14.67      6.45 o 
  -2   7   2       84.50       88.37     28.21 o 
  -1   7   2        4.29       -1.31      6.36 o 
   0   7   2       14.10        7.48      4.87 o 
   1   7   2     1459.16     1465.08     40.46 o 
   2   7   2        0.00       -4.02      6.51 o 
   3   7   2      136.84      139.04     24.49 o 
   4   7   2       14.05        9.23     24.66 o 
  -4   8   2        1.34       -0.54      1.42 o 
  -3   8   2       13.22        6.17      5.96 o 
  -2   8   2      140.29      208.32     43.47 o 
  -1   8   2       69.38       84.27     14.55 o 
   0   8   2      345.04      458.63     21.90 o 
   1   8   2     1994.41     1883.12     39.01 o 
   2   8   2       17.19       13.78      7.53 o 
   3   8   2        0.02       38.51     17.30 o 
   4   8   2        0.20        7.10     34.25 o 
  -3   9   2        1.27        0.68      4.60 o 
  -2   9   2        3.95       -3.32      8.53 o 
  -1   9   2      730.53      752.02     34.28 o 
   0   9   2       28.84       45.91      8.10 o 
   1   9   2      568.87      603.19     31.05 o 
   2   9   2        8.46       11.59     11.04 o 
   3   9   2       86.21       99.56     21.49 o 
   4   9   2        9.16       41.17     30.16 o 
  -3  10   2       11.05        6.26      5.58 o 
  -2  10   2       21.05        4.39      7.90 o 
  -1  10   2      192.00      164.34     17.79 o 
   0  10   2      697.49      955.18     31.67 o 
   1  10   2        3.97        1.30      5.41 o 
   2  10   2      322.61      336.46     34.52 o 
   3  10   2        1.12        2.49     14.36 o 
   4  10   2       58.68       87.30     40.63 o 
  -3  11   2        1.64        4.98      5.20 o 
  -2  11   2        5.30        3.46      7.81 o 
  -1  11   2        8.27        7.28      6.73 o 
   0  11   2      269.37      291.15     18.34 o 
   1  11   2      474.37      471.63     24.10 o 
   2  11   2       29.84       31.40     13.65 o 
   3  11   2        3.45        5.04     15.09 o 
   4  11   2       10.87       -5.86     30.87 o 
  -3  12   2        0.23        1.67      5.56 o 
  -2  12   2        1.03        7.51      7.67 o 
  -1  12   2       23.83       22.32      8.39 o 
   0  12   2       53.73       52.69     10.17 o 
   1  12   2       28.73       34.61      9.70 o 
   2  12   2        2.21       -0.06     13.39 o 
   3  12   2       12.73        4.26     37.44 o 
   4  12   2       11.02       24.13     35.13 o 
  -3  13   2       22.12       16.57      7.84 o 
  -2  13   2       23.53       21.97      9.14 o 
  -1  13   2       66.90       51.58     12.94 o 
   0  13   2       75.42       81.43     26.53 o 
   1  13   2        1.32       -0.89      9.68 o 
   2  13   2        6.30       -5.56     11.19 o 
   3  13   2       14.02       -2.66     27.33 o 
  -3  14   2        1.59        2.63      4.82 o 
  -2  14   2       20.12        9.19      9.73 o 
  -1  14   2       22.07       10.44      9.91 o 
   0  14   2       69.60       67.13     14.96 o 
   1  14   2       98.28       95.28     18.49 o 
   2  14   2      170.68      164.74     26.43 o 
   3  14   2        9.06       -8.52     37.44 o 
  -2  15   2        5.67        0.46      6.88 o 
  -1  15   2       18.19       12.22      9.25 o 
   0  15   2       26.90       23.58     11.70 o 
   1  15   2      137.05      114.86     20.56 o 
   2  15   2        4.82        9.64     12.65 o 
   3  15   2        0.06        2.84     28.92 o 
  -2  16   2        1.22        3.43      8.98 o 
  -1  16   2      225.37      295.08     53.41 o 
   0  16   2      373.75      361.94     31.45 o 
   1  16   2      235.86      243.45     43.83 o 
   2  16   2       31.55       23.97     18.70 o 
   3  16   2        1.16       26.08     40.63 o 
  -2  17   2       14.34        2.63      9.81 o 
  -1  17   2        9.69       12.50     16.71 o 
   0  17   2        0.36       17.03     21.29 o 
   1  17   2       67.90       95.82     32.47 o 
   2  17   2       55.06       53.67     24.33 o 
   3  17   2       61.82       86.59     50.22 o 
  -1  18   2        0.02       -1.28     10.00 o 
   0  18   2        9.58       38.15     30.34 o 
   1  18   2       65.11       95.64     34.42 o 
   2  18   2       62.12       59.54     26.55 o 
  -1  19   2        1.75        5.13     16.50 o 
   0  19   2        0.07       10.82     28.57 o 
   1  19   2        0.32      -18.63     25.73 o 
   2  19   2        0.02       -4.08     20.41 o 
   0  20   2        4.86       -5.86     28.75 o 
   1  20   2        0.54       -6.21     23.07 o 
  -1 -20   3        0.43       -0.53     28.92 o 
   0 -20   3        4.98       42.23     33.71 o 
  -2 -19   3        6.12       -6.57     27.86 o 
  -1 -19   3       32.82       23.24     29.10 o 
   0 -19   3        0.01       11.89     22.36 o 
   1 -19   3        0.09        4.26     24.66 o 
  -2 -18   3       10.32       20.94     29.28 o 
  -1 -18   3        0.59       10.47     21.47 o 
   0 -18   3        3.13        6.92     19.16 o 
   1 -18   3       11.26        6.38      7.53 o 
  -2 -17   3       20.28       19.80     18.84 o 
  -1 -17   3       25.03       18.45     20.41 o 
   0 -17   3       93.78      157.92     39.39 o 
   1 -17   3        9.95        6.42      5.09 o 
   2 -17   3       11.10        3.68      9.38 o 
  -3 -16   3       10.87        8.98     18.83 o 
  -2 -16   3        0.56       -5.62     14.02 o 
  -1 -16   3       62.34       65.48     30.16 o 
   0 -16   3       90.51       96.71     30.16 o 
   1 -16   3       41.03       56.77     18.67 o 
   2 -16   3        0.01       16.77     24.13 o 
  -3 -15   3        0.50       12.28     21.62 o 
  -2 -15   3        0.41        2.80     13.92 o 
  -1 -15   3       33.59       35.67     23.42 o 
   0 -15   3       26.66       13.82      7.35 o 
   1 -15   3      164.88      237.21     50.48 o 
   2 -15   3        5.41       31.09     23.62 o 
  -3 -14   3        5.63       16.15     23.95 o 
  -2 -14   3       37.84       39.92     28.21 o 
  -1 -14   3       86.70       71.48     26.79 o 
   0 -14   3      169.44      111.61     28.94 o 
   1 -14   3      128.10      172.65     28.29 o 
   2 -14   3        0.16       11.46     14.65 o 
   3 -14   3        1.01       11.71     45.78 o 
  -3 -13   3        3.51       19.87     25.91 o 
  -2 -13   3      281.78      271.31     47.20 o 
  -1 -13   3       26.22       10.47     15.08 o 
   0 -13   3      647.24      679.54     39.37 o 
   1 -13   3        3.08        4.80     11.41 o 
   2 -13   3        8.39      -13.31     17.21 o 
   3 -13   3        4.19       17.39     40.63 o 
  -3 -12   3      203.18      199.44     39.04 o 
  -2 -12   3       56.54       49.15     21.47 o 
  -1 -12   3      435.89      439.88     51.64 o 
   0 -12   3       46.69       58.07     14.53 o 
   1 -12   3      200.60      227.80     35.58 o 
   2 -12   3       34.13       47.50     20.93 o 
   3 -12   3        1.79      -31.05     24.31 o 
  -3 -11   3        6.60       -5.15     13.31 o 
  -2 -11   3        0.34       -4.97     12.07 o 
  -1 -11   3        8.40       -2.48     14.02 o 
   0 -11   3        4.29       10.25      7.06 o 
   1 -11   3        0.18       10.59     12.37 o 
   2 -11   3       31.20       35.88     19.53 o 
   3 -11   3        8.94       23.95     28.39 o 
  -4 -10   3        3.87        3.19     19.34 o 
  -3 -10   3       11.14        6.92     19.16 o 
  -2 -10   3      191.55      132.55     28.57 o 
  -1 -10   3      206.24      141.71     56.87 o 
   0 -10   3      560.11      605.66     34.57 o 
   1 -10   3        3.11        7.39     12.71 o 
   2 -10   3       10.74        5.17     14.48 o 
   3 -10   3        3.45       -6.39     23.07 o 
  -4  -9   3        7.74        0.71     21.65 o 
  -3  -9   3       72.01       84.28     26.97 o 
  -2  -9   3      104.20       91.38     23.07 o 
  -1  -9   3       80.74       84.64      8.66 o 
   0  -9   3       50.46       40.40     12.24 o 
   1  -9   3       15.77       29.22     16.06 o 
   2  -9   3       38.53       19.24     13.26 o 
   3  -9   3        0.49      -26.97     29.28 o 
  -4  -8   3        0.10        4.44     19.16 o 
  -3  -8   3        4.90        3.73     16.68 o 
  -2  -8   3      194.76      175.13     29.28 o 
  -1  -8   3     1888.42     1875.55     87.48 o 
   0  -8   3      386.33      379.17     23.80 o 
   1  -8   3      808.59      829.92     76.30 o 
   2  -8   3       49.61       36.06     12.70 o 
   3  -8   3        1.99        1.24     30.70 o 
   4  -8   3        1.29        2.48     27.86 o 
  -4  -7   3       42.23       45.07     20.94 o 
  -3  -7   3        0.00        4.61     12.60 o 
  -2  -7   3        2.31       11.00     14.37 o 
  -1  -7   3      596.96      436.50     39.04 o 
   0  -7   3     2050.16     2141.20    167.33 o 
   1  -7   3      187.89      209.40     21.73 o 
   2  -7   3        3.44       20.57     11.73 o 
   3  -7   3       26.96       31.58     25.37 o 
   4  -7   3        8.38       -9.05     24.13 o 
  -4  -6   3        1.05        7.28     17.03 o 
  -3  -6   3        0.00       -3.55     10.29 o 
  -2  -6   3      361.03      331.28     37.44 o 
  -1  -6   3       34.53       22.18     10.82 o 
   0  -6   3       85.60       77.26     13.31 o 
   1  -6   3      116.57      121.34     15.99 o 
   2  -6   3       17.23       36.38     23.78 o 
   3  -6   3       35.30       34.42     24.31 o 
   4  -6   3        0.47       -0.71     33.18 o 
  -4  -5   3        4.38        6.21     16.32 o 
  -3  -5   3       22.16       18.28     16.32 o 
  -2  -5   3       35.50       35.30      7.07 o 
  -1  -5   3     1498.93     1643.28     72.75 o 
   0  -5   3      817.86      775.19     28.61 o 
   1  -5   3       11.37        8.00      8.16 o 
   2  -5   3      338.91      296.43     35.04 o 
   3  -5   3       31.29       37.79     26.26 o 
   4  -5   3       18.69       45.60     35.84 o 
  -4  -4   3        5.62        7.98     10.65 o 
  -3  -4   3        0.00        3.02     15.44 o 
  -2  -4   3      257.25      269.98     18.22 o 
  -1  -4   3      379.79      303.25     28.75 o 
   0  -4   3     3007.38     3513.73    215.50 o 
   1  -4   3        1.20        1.06      5.94 o 
   2  -4   3     2930.65     2689.55     86.15 o 
   4  -4   3        1.72       -4.79     30.70 o 
  -4  -3   3        0.01        4.44     11.18 o 
  -3  -3   3      140.11      133.61     25.37 o 
  -2  -3   3       18.91        9.78      4.73 o 
  -1  -3   3      461.89      438.81     33.54 o 
   0  -3   3       55.61       57.86      6.96 o 
   1  -3   3      193.79      167.97     10.70 o 
   2  -3   3      756.16      806.03     96.88 o 
   3  -3   3      333.63      279.80     25.99 o 
  -4  -2   3        1.05       -5.86     12.42 o 
  -3  -2   3        2.83        8.25      6.62 o 
  -2  -2   3     1182.23     1306.01     42.02 o 
  -1  -2   3      276.71      255.03     13.35 o 
   0  -2   3     2109.85     1843.69     72.57 o 
   1  -2   3     1380.09     1407.57     63.00 o 
   2  -2   3        3.37       11.95      9.29 o 
   3  -2   3      113.69       83.98     16.97 o 
   4  -2   3        3.36       -1.06     27.33 o 
  -4  -1   3        0.45       10.11     15.08 o 
  -3  -1   3        5.36        2.08      6.52 o 
  -2  -1   3       51.33       59.89     10.57 o 
  -1  -1   3     7247.77     7994.42    113.92 o 
   0  -1   3     5249.31     3919.35     76.48 o 
   1  -1   3    10709.74    12553.86    125.03 o 
   2  -1   3      101.17      101.38     15.80 o 
   3  -1   3       29.21       42.09     12.41 o 
   4  -1   3        1.01        1.24     26.62 o 
  -4   0   3        1.74       -4.61     11.36 o 
  -3   0   3       14.18        7.79      7.84 o 
  -2   0   3       39.91       36.73      9.91 o 
  -1   0   3       96.06       62.76     20.32 o 
   0   0   3       22.76       17.57      4.44 o 
   1   0   3    13214.61    14053.49    131.51 o 
   2   0   3        1.74        0.54      6.96 o 
   3   0   3       10.17       14.69     12.60 o 
   4   0   3        1.87        8.00     14.78 o 
  -4   1   3       12.57       13.84     10.65 o 
  -3   1   3       21.93       32.31     15.44 o 
  -2   1   3      129.28      119.50     14.85 o 
  -1   1   3        3.29        4.23      4.68 o 
   0   1   3     4896.03     3372.97     58.20 o 
   1   1   3      616.86      546.95     24.09 o 
   2   1   3      157.77      169.55     24.93 o 
   3   1   3        1.33       -1.05      5.51 o 
   4   1   3        0.45        0.00     20.76 o 
  -4   2   3       17.97       10.29      6.57 o 
  -3   2   3        3.58       11.36      7.90 o 
  -2   2   3       15.41       31.44     10.41 o 
  -1   2   3        3.94       -0.12      4.12 o 
   0   2   3     3113.26     2432.25     29.38 o 
   1   2   3       97.18       85.17     15.08 o 
   2   2   3      155.65      143.83     24.99 o 
   3   2   3       35.04       35.23      8.99 o 
   4   2   3        3.21       16.15     25.20 o 
  -4   3   3        0.00       -0.40      4.30 o 
  -3   3   3       17.23       10.62      8.34 o 
  -2   3   3      703.74      747.69     36.79 o 
  -1   3   3      333.51      362.35     23.42 o 
   0   3   3      129.83      103.77      7.07 o 
   1   3   3     2201.45     2175.55    117.74 o 
   2   3   3        9.83        1.81      6.09 o 
   3   3   3       33.56       39.52      9.72 o 
   4   3   3       27.84       63.52     26.97 o 
  -4   4   3        3.94        2.51      5.06 o 
  -3   4   3      116.14       96.44     14.02 o 
  -2   4   3       18.22       12.86      9.72 o 
  -1   4   3      299.76      268.21     42.41 o 
   0   4   3     3043.71     3289.13     50.54 o 
   1   4   3      282.41      274.38     13.14 o 
   2   4   3       45.48       39.68      8.66 o 
   3   4   3       68.92       78.14     12.82 o 
   4   4   3        0.00      -15.79     17.21 o 
  -4   5   3        8.49        2.59      4.09 o 
  -3   5   3      103.68       69.39     11.80 o 
  -2   5   3      247.94      289.94     24.84 o 
  -1   5   3        6.18        0.06      7.82 o 
   0   5   3      400.93      431.26     16.47 o 
   1   5   3        6.45        8.92      4.36 o 
   2   5   3      295.86      306.29     19.42 o 
   3   5   3       60.95       61.57     27.33 o 
   4   5   3        6.63        6.03     21.29 o 
  -4   6   3        9.12        4.77      4.55 o 
  -3   6   3        6.06       14.99      8.34 o 
  -2   6   3       41.45       50.02     11.69 o 
  -1   6   3        8.84        3.68      4.72 o 
   0   6   3      629.22      490.29     18.33 o 
   1   6   3     3215.83     3393.22     58.97 o 
   2   6   3      121.57      120.86     12.88 o 
   3   6   3       79.55       85.53     34.60 o 
   4   6   3        5.95       21.83     33.36 o 
  -4   7   3       18.93        7.80      3.49 o 
  -3   7   3       14.56       13.35     17.92 o 
  -2   7   3       93.12       87.21     16.25 o 
  -1   7   3      112.92      108.64     14.59 o 
   0   7   3     2214.59     2555.55     44.85 o 
   1   7   3      531.74      622.23     22.79 o 
   2   7   3       13.93       14.37      7.80 o 
   3   7   3       76.39       99.72     33.89 o 
   4   7   3        0.67        9.23     24.84 o 
  -3   8   3        1.11        4.22      6.02 o 
  -2   8   3       46.21       40.17     13.34 o 
  -1   8   3      262.32      263.08     23.19 o 
   0   8   3       10.32       34.94      8.30 o 
   1   8   3      412.37      434.50     20.12 o 
   2   8   3      356.27      420.46     22.73 o 
   3   8   3        9.56       17.92     21.12 o 
   4   8   3       14.51       18.28     37.97 o 
  -3   9   3       59.20       32.53      9.60 o 
  -2   9   3       16.08       -2.82      9.75 o 
  -1   9   3      320.96      304.47     24.08 o 
   0   9   3      177.70      132.75     11.54 o 
   1   9   3       51.22       57.98      9.50 o 
   2   9   3      109.22      109.65     20.05 o 
   3   9   3        5.37        8.87     22.00 o 
   4   9   3        0.02       15.26     30.52 o 
  -3  10   3       20.50       16.06      7.58 o 
  -2  10   3       13.17        9.23     11.58 o 
  -1  10   3       14.54        5.52      6.97 o 
   0  10   3      525.51      553.39     23.68 o 
   1  10   3        9.29        9.75      6.20 o 
   2  10   3       24.90       18.50     12.81 o 
   3  10   3       13.45        9.58     26.08 o 
   4  10   3        1.27       -6.21     26.79 o 
  -3  11   3        5.02        5.73      6.42 o 
  -2  11   3      184.41      131.83     20.17 o 
  -1  11   3       65.70       51.76     11.01 o 
   0  11   3       10.35       12.96      7.13 o 
   1  11   3        0.11        2.10      6.03 o 
   2  11   3       19.38       11.86     14.01 o 
   3  11   3        0.00        2.31     25.20 o 
   4  11   3        1.90       28.39     42.76 o 
  -3  12   3        4.89        1.44      6.12 o 
  -2  12   3       28.69       12.21      8.70 o 
  -1  12   3       62.25       55.74     12.43 o 
   0  12   3        0.31        2.65      6.16 o 
   1  12   3      146.97      119.59     13.75 o 
   2  12   3       77.27       68.99     18.30 o 
   3  12   3      292.49      409.18     74.53 o 
   4  12   3        4.02       14.02     43.12 o 
  -3  13   3        0.47        5.52      6.42 o 
  -2  13   3        0.73       -0.37      7.17 o 
  -1  13   3       40.45       20.35     10.71 o 
   0  13   3      287.72      362.08     45.06 o 
   1  13   3       54.91       45.89     10.14 o 
   2  13   3       15.14       17.30     16.05 o 
   3  13   3        0.19        7.81     26.44 o 
  -3  14   3        0.01       -3.07      7.19 o 
  -2  14   3       14.55       17.10     11.18 o 
  -1  14   3        5.97       14.03     13.06 o 
   0  14   3      271.42      310.89     28.22 o 
   1  14   3      243.71      226.27     26.77 o 
   2  14   3      395.02      479.80     44.37 o 
   3  14   3        6.23      -12.07     36.20 o 
  -2  15   3        3.27       14.74      9.41 o 
  -1  15   3       15.48       25.36     17.08 o 
   0  15   3       58.89       50.50     13.79 o 
   1  15   3      247.73      262.68     29.19 o 
   2  15   3       23.19       17.81     16.33 o 
   3  15   3        0.03        3.55     30.52 o 
  -2  16   3        0.07       11.33     11.30 o 
  -1  16   3       10.46       -0.64     14.92 o 
   0  16   3      111.74       93.18     18.12 o 
   1  16   3        7.60       21.06     15.26 o 
   2  16   3      150.00      174.62     31.49 o 
   3  16   3        0.21      -12.42     38.86 o 
  -2  17   3       35.67       38.53     16.44 o 
  -1  17   3       37.55       41.96     16.69 o 
   0  17   3       33.95       45.32     15.72 o 
   1  17   3       11.08        8.87     22.89 o 
   2  17   3        4.93        3.06     17.42 o 
   3  17   3       40.53       52.52     42.94 o 
  -1  18   3        6.96       27.14     47.02 o 
   0  18   3      113.77      175.67     43.65 o 
   1  18   3        5.15        7.28     19.87 o 
   2  18   3        5.25        1.13     20.61 o 
  -1  19   3        9.38       10.88     15.19 o 
   0  19   3        4.76       34.25     31.76 o 
   1  19   3        0.32      -10.47     27.15 o 
   2  19   3       40.52       65.12     35.49 o 
   0  20   3        0.48        3.37     23.42 o 
   1  20   3       13.03       20.41     33.36 o 
  -1 -20   4        0.73      -10.82     19.87 o 
   0 -20   4        0.00      -10.47     20.94 o 
  -2 -19   4       13.17       15.26     23.78 o 
  -1 -19   4        7.60       22.89     25.73 o 
   0 -19   4        1.28        1.60     26.97 o 
   1 -19   4        5.11       38.15     34.42 o 
  -2 -18   4        9.47      -11.18     19.34 o 
  -1 -18   4       41.06       75.23     33.71 o 
   0 -18   4        0.80        5.32     25.37 o 
   1 -18   4       16.00       14.28      7.51 o 
  -2 -17   4       10.59       11.11     21.65 o 
  -1 -17   4        2.13       -2.84     16.68 o 
   0 -17   4       99.03       96.00     31.41 o 
   1 -17   4       33.14       34.46     19.10 o 
   2 -17   4        4.43       33.94     24.85 o 
  -3 -16   4        4.88       -4.24     21.98 o 
  -2 -16   4        0.45        0.52     13.67 o 
  -1 -16   4        9.89       33.18     28.39 o 
   0 -16   4       31.96       38.68     22.53 o 
   1 -16   4       38.67       48.71     18.25 o 
   2 -16   4       15.05       39.74     23.68 o 
  -3 -15   4        5.48       23.60     27.86 o 
  -2 -15   4        7.28       10.29     15.79 o 
  -1 -15   4      196.82      134.50     32.47 o 
   0 -15   4        0.30       -4.97     14.37 o 
   1 -15   4       76.98      106.25     24.28 o 
   2 -15   4       31.11       42.33     19.22 o 
  -3 -14   4        5.82       11.53     18.10 o 
  -2 -14   4       22.32       25.91     23.60 o 
  -1 -14   4      738.72      727.33     70.44 o 
   0 -14   4       44.53       40.29     13.03 o 
   1 -14   4        8.57        7.17     16.32 o 
   2 -14   4        2.60       13.50     16.79 o 
   3 -14   4        4.24       14.37     30.16 o 
  -3 -13   4        1.88      -20.23     20.23 o 
  -2 -13   4        0.13        3.73     15.08 o 
  -1 -13   4       15.68       16.15     16.15 o 
   0 -13   4      146.90      156.92     20.50 o 
   1 -13   4        0.87       -4.06     14.40 o 
   2 -13   4       39.95       36.41     19.68 o 
   3 -13   4       22.95       61.04     44.54 o 
  -3 -12   4        2.83       -3.19     20.41 o 
  -2 -12   4      483.26      500.56     57.14 o 
  -1 -12   4      170.77      126.52     29.28 o 
   0 -12   4       11.35       14.87      9.90 o 
   1 -12   4       87.02      108.32     21.44 o 
   2 -12   4       20.76       11.52     14.64 o 
   3 -12   4       10.97       -1.77     36.38 o 
  -3 -11   4       57.77       73.99     28.57 o 
  -2 -11   4      249.21      231.92     40.63 o 
  -1 -11   4       48.36       67.07     22.36 o 
   0 -11   4      215.15      227.27     23.14 o 
   1 -11   4        2.76        1.31     13.02 o 
   2 -11   4        0.06        6.01     14.05 o 
   3 -11   4        0.80        6.39     34.78 o 
  -4 -10   4        1.09        1.60     22.53 o 
  -3 -10   4        1.67       14.02     19.16 o 
  -2 -10   4        0.02       -5.15     11.00 o 
  -1 -10   4      209.85      169.63     31.23 o 
   0 -10   4      193.21      194.90     20.23 o 
   1 -10   4      405.23      402.87     32.81 o 
   2 -10   4       18.99        8.43     13.41 o 
   3 -10   4        7.68        3.90     34.42 o 
  -4  -9   4       64.91       61.75     24.49 o 
  -3  -9   4      108.32      107.35     27.68 o 
  -2  -9   4      163.64      177.09     33.54 o 
  -1  -9   4      134.29      104.87     10.87 o 
   0  -9   4      131.40      124.29     16.06 o 
   1  -9   4      619.26      703.95     43.24 o 
   2  -9   4        0.01        6.96     11.80 o 
   3  -9   4       13.90       22.89     32.65 o 
  -4  -8   4       26.85       31.94     18.63 o 
  -3  -8   4        5.34        3.73     17.39 o 
  -2  -8   4        2.74       21.83     16.86 o 
  -1  -8   4       33.84       22.36     13.49 o 
   0  -8   4        5.93        5.15      6.15 o 
   1  -8   4       26.76       41.04     12.32 o 
   2  -8   4       15.70       47.92     14.50 o 
   3  -8   4        0.94       10.47     23.07 o 
  -4  -7   4       32.43       14.20     14.73 o 
  -3  -7   4       17.44       35.49     16.68 o 
  -2  -7   4       14.08       12.95     12.24 o 
  -1  -7   4      446.15      366.06     36.73 o 
   0  -7   4       33.52       23.97     20.85 o 
   1  -7   4     1093.87     1351.20     77.10 o 
   2  -7   4        9.90       -1.66      7.55 o 
   3  -7   4       22.22       18.81     22.36 o 
   4  -7   4        0.04       18.10     37.44 o 
  -4  -6   4       16.19       15.97     14.20 o 
  -3  -6   4       20.40       22.71     16.15 o 
  -2  -6   4       25.48       38.33     16.68 o 
  -1  -6   4       87.47       80.38     18.10 o 
   0  -6   4      226.48      236.70     20.67 o 
   1  -6   4        0.14       -3.75      7.53 o 
   2  -6   4       19.76        6.52      8.27 o 
   3  -6   4       88.33       53.05     24.49 o 
   4  -6   4        0.13      -10.65     24.31 o 
  -4  -5   4        7.41       13.84     17.39 o 
  -3  -5   4      224.71      194.12     32.47 o 
  -2  -5   4      267.07      293.99     65.74 o 
  -1  -5   4        4.54        6.03      8.16 o 
   0  -5   4     1358.39     1482.88    100.70 o 
   1  -5   4        3.68        0.46      5.91 o 
   2  -5   4       98.94       99.17     20.14 o 
   3  -5   4        7.36        0.53     15.26 o 
   4  -5   4       19.82       38.15     35.49 o 
  -4  -4   4       14.60       17.21     16.68 o 
  -3  -4   4      344.49      314.43     41.34 o 
  -2  -4   4      444.09      462.76     23.02 o 
  -1  -4   4       80.95       66.70      6.76 o 
   0  -4   4       70.51       65.94      8.58 o 
   1  -4   4      480.72      467.73     23.25 o 
   2  -4   4      806.68      800.42     37.27 o 
   3  -4   4      306.25      428.16     60.33 o 
   4  -4   4        0.03       21.83     31.23 o 
  -4  -3   4        0.78       13.49     17.03 o 
  -3  -3   4      241.25      168.75     29.81 o 
  -2  -3   4      406.63      395.04     56.43 o 
  -1  -3   4       19.89       17.32      4.81 o 
   0  -3   4      746.61      630.16     55.18 o 
   1  -3   4     1166.65     1223.65     48.09 o 
   2  -3   4      135.87      172.99     19.18 o 
   3  -3   4      136.64      141.67     22.18 o 
   4  -3   4        5.30       14.20     27.50 o 
  -4  -2   4        0.18        4.08     15.08 o 
  -3  -2   4      240.36      244.69     37.09 o 
  -2  -2   4      789.36      883.18     38.25 o 
  -1  -2   4      121.26      119.32     10.17 o 
   0  -2   4      118.25      101.56     15.97 o 
   1  -2   4      357.35      355.48     15.12 o 
   2  -2   4     1406.06     1510.87     63.79 o 
   3  -2   4       70.11       68.53     14.98 o 
   4  -2   4        8.27        8.16     28.04 o 
  -4  -1   4        2.50        2.66     16.50 o 
  -3  -1   4      109.41       79.67     10.76 o 
  -2  -1   4      705.99      803.67     32.85 o 
  -1  -1   4     1126.07     1107.64     32.31 o 
   0  -1   4      506.70      445.70     59.09 o 
   1  -1   4     1097.96     1082.75     30.61 o 
   2  -1   4      100.69      106.69     16.02 o 
   3  -1   4       37.15       27.53     15.79 o 
   4  -1   4        9.44       -2.84     24.13 o 
  -4   0   4        0.80       -0.71     11.18 o 
  -3   0   4      118.80      116.68     19.61 o 
  -2   0   4      274.52      239.81     18.11 o 
  -1   0   4     4116.55     3734.42     78.96 o 
   0   0   4     1806.40     1554.18     58.64 o 
   1   0   4      141.07      137.07     20.58 o 
   2   0   4      228.45      224.92     23.95 o 
   3   0   4        9.31        1.65      9.46 o 
   4   0   4       39.63       28.47     13.38 o 
  -4   1   4        3.15       -5.32     12.95 o 
  -3   1   4        0.21       -0.51      8.24 o 
  -2   1   4        3.42        6.49      7.90 o 
  -1   1   4       50.24       54.65     12.07 o 
   0   1   4      419.21      369.96     22.53 o 
   1   1   4      105.36      125.40     12.78 o 
   2   1   4       30.50       18.96      8.19 o 
   3   1   4        1.29        5.38     16.68 o 
   4   1   4        1.18       14.73     21.29 o 
  -3   2   4        0.54        2.23      8.72 o 
  -2   2   4       24.30       29.04     10.52 o 
  -1   2   4       75.94       94.04     16.32 o 
   0   2   4      193.14      153.15     10.46 o 
   1   2   4     1909.63     1880.27     46.67 o 
   2   2   4       42.72       37.27      9.05 o 
   3   2   4        0.46        0.62      9.41 o 
   4   2   4       27.24       55.01     28.21 o 
  -4   3   4        0.19        0.97      6.14 o 
  -3   3   4      147.17      133.70     16.67 o 
  -2   3   4      184.56      157.44     18.36 o 
  -1   3   4      100.80      137.52     22.00 o 
   0   3   4      989.91      802.53     31.90 o 
   1   3   4        0.02       -3.46      5.20 o 
   2   3   4       28.79       36.01      8.08 o 
   3   3   4        0.02        0.05     10.86 o 
   4   3   4        3.59       17.92     25.02 o 
  -4   4   4        1.58        1.95      5.96 o 
  -3   4   4       28.84       42.27     10.91 o 
  -2   4   4       35.52       48.07     11.59 o 
  -1   4   4      315.76      317.25     23.83 o 
   0   4   4      209.05      177.11     10.06 o 
   1   4   4       92.98       89.37      7.78 o 
   2   4   4       16.47       16.79      7.35 o 
   3   4   4        0.00        0.68     10.68 o 
   4   4   4       23.19       28.92     29.63 o 
  -4   5   4        0.41        2.80      5.70 o 
  -3   5   4        7.00       10.32      9.23 o 
  -2   5   4      246.32      297.27     32.12 o 
  -1   5   4      952.03      913.73     41.59 o 
   0   5   4     1005.26      975.77     26.50 o 
   1   5   4       70.86       71.71      7.65 o 
   2   5   4      263.29      302.74     18.82 o 
   3   5   4        4.86        9.80     11.21 o 
   4   5   4       21.28        5.15     30.34 o 
  -4   6   4        9.65        9.93      5.96 o 
  -3   6   4       40.72       35.49     11.79 o 
  -2   6   4       35.76       33.07     12.63 o 
  -1   6   4        8.68       15.02      7.71 o 
   0   6   4       80.73       91.59      8.98 o 
   1   6   4        9.84        6.35      4.40 o 
   2   6   4      162.01      128.52     13.35 o 
   3   6   4        7.98       44.18     29.28 o 
   4   6   4        0.26        1.77     28.39 o 
  -4   7   4        1.33        4.55      4.29 o 
  -3   7   4        9.86       13.10      7.98 o 
  -2   7   4       51.16       45.99     12.15 o 
  -1   7   4      317.91      370.45     23.48 o 
   0   7   4       55.34       43.46      7.58 o 
   1   7   4      336.47      307.98     16.88 o 
   2   7   4      558.17      584.25     26.72 o 
   3   7   4       45.99       60.68     28.92 o 
   4   7   4        4.92      -11.36     22.36 o 
  -3   8   4        0.01        1.65      8.70 o 
  -2   8   4      214.50      152.90     21.46 o 
  -1   8   4      625.01      644.40     32.46 o 
   0   8   4       31.27       29.68      8.00 o 
   1   8   4        0.90        7.24      5.78 o 
   2   8   4       40.34       44.27      9.92 o 
   3   8   4       63.55       92.62     38.33 o 
   4   8   4        3.91       13.84     35.13 o 
  -3   9   4        6.75        5.42      6.56 o 
  -2   9   4        0.31        2.12      8.15 o 
  -1   9   4      235.05      265.13     22.64 o 
   0   9   4       18.63       14.11      6.05 o 
   1   9   4      888.84      831.80     29.15 o 
   2   9   4      364.90      264.30     65.52 o 
   3   9   4       63.59       84.46     39.92 o 
   4   9   4        0.13      -24.49     24.84 o 
  -3  10   4        0.00        4.12      6.52 o 
  -2  10   4        5.19       25.05     10.81 o 
  -1  10   4      322.10      339.32     31.90 o 
   0  10   4      661.70      733.12     28.69 o 
   1  10   4       75.23       55.99      9.08 o 
   2  10   4       16.46       16.81     12.36 o 
   3  10   4        1.97       20.05     32.29 o 
   4  10   4       11.22       60.68     42.59 o 
  -3  11   4       13.11        3.89      7.40 o 
  -2  11   4        0.60        0.08      8.28 o 
  -1  11   4       11.54       10.91     10.43 o 
   0  11   4      193.66      207.10     16.55 o 
   1  11   4      795.14      712.48     29.65 o 
   2  11   4       15.35        9.14     13.39 o 
   3  11   4        5.75       -5.68     27.50 o 
   4  11   4        2.52       13.49     42.41 o 
  -3  12   4        7.94        3.63      7.70 o 
  -2  12   4        1.65        5.42      9.10 o 
  -1  12   4      208.95      195.59     26.47 o 
   0  12   4        1.05        7.52      6.50 o 
   1  12   4       15.91       14.18      7.74 o 
   2  12   4        7.88       -3.52     10.17 o 
   3  12   4       18.01       27.86     35.84 o 
  -3  13   4        0.01       -4.23      7.21 o 
  -2  13   4       41.01       36.04     15.34 o 
  -1  13   4       53.85       35.18     14.23 o 
   0  13   4      105.97      106.70     13.58 o 
   1  13   4        0.33       -0.89      6.65 o 
   2  13   4      294.60      378.07     53.50 o 
   3  13   4       48.59       47.02     34.25 o 
  -3  14   4        0.65        3.56      8.31 o 
  -2  14   4        5.08       -0.68     12.66 o 
  -1  14   4        7.69        7.65     12.19 o 
   0  14   4       93.62       60.59     15.66 o 
   1  14   4      114.70       94.08     17.78 o 
   2  14   4       48.01       48.15     19.49 o 
   3  14   4        6.47       -4.08     27.68 o 
  -2  15   4        4.30        3.37     15.44 o 
  -1  15   4      217.57      243.86     38.15 o 
   0  15   4        2.72        0.33      9.57 o 
   1  15   4       34.58       30.73     14.03 o 
   2  15   4      226.36      248.66     35.57 o 
   3  15   4        5.92      -10.82     40.46 o 
  -2  16   4       24.98       47.02     22.89 o 
  -1  16   4        4.63        1.22     10.99 o 
   0  16   4        0.29       -2.63     13.19 o 
   1  16   4      306.04      351.32     34.98 o 
   2  16   4        3.42       10.68     28.39 o 
   3  16   4        8.14       -2.84     31.76 o 
  -2  17   4       20.34       35.13     25.37 o 
  -1  17   4       12.98       12.65     13.79 o 
   0  17   4       24.80       18.99     12.46 o 
   1  17   4       36.68       37.62     22.53 o 
   2  17   4       34.68       22.71     20.42 o 
   3  17   4       22.28       17.57     35.49 o 
  -1  18   4       41.00       35.17     18.28 o 
   0  18   4        0.24        7.81     19.52 o 
   1  18   4        1.01       40.63     28.39 o 
   2  18   4        0.48        8.44     17.60 o 
  -1  19   4        3.57        6.71     15.20 o 
   0  19   4        0.01        8.52     23.60 o 
   1  19   4        1.09        8.52     30.52 o 
   2  19   4        2.28       17.39     21.83 o 
   0  20   4       19.00       28.21     29.28 o 
   1  20   4        4.47       28.21     35.49 o 
  -1 -20   5        5.24       15.26     23.24 o 
   0 -20   5        5.40       36.91     36.91 o 
  -1 -19   5        2.28       13.49     29.99 o 
   0 -19   5        0.62       15.79     21.83 o 
   1 -19   5       64.34      139.82     41.88 o 
  -2 -18   5       45.18       47.55     28.57 o 
  -1 -18   5        1.52        1.24     19.87 o 
   0 -18   5        6.56       15.97     23.42 o 
   1 -18   5        0.29       10.11     23.60 o 
  -2 -17   5        0.11        6.58     14.84 o 
  -1 -17   5        0.55       -4.61     24.13 o 
   0 -17   5       30.29       28.75     22.00 o 
   1 -17   5       25.53       50.66     19.48 o 
   2 -17   5        0.02       19.30     19.38 o 
  -3 -16   5        2.92       20.23     31.76 o 
  -2 -16   5        3.02       12.78     20.76 o 
  -1 -16   5       32.11       25.91     20.05 o 
   0 -16   5      255.81      275.39     46.67 o 
   1 -16   5       33.68       20.59     18.90 o 
   2 -16   5        5.00       10.02     18.91 o 
  -3 -15   5        4.41       10.82     19.87 o 
  -2 -15   5        5.32       35.13     27.86 o 
  -1 -15   5      127.93      137.52     33.18 o 
   0 -15   5      169.48      147.81     33.71 o 
   1 -15   5        3.59       16.05     17.21 o 
   2 -15   5        0.91      -17.13     19.89 o 
  -3 -14   5       26.41       20.05     27.15 o 
  -2 -14   5       54.17       58.73     26.44 o 
  -1 -14   5      495.97      471.46     56.78 o 
   0 -14   5      104.87       89.79     27.50 o 
   1 -14   5        0.35       -4.80     15.81 o 
   2 -14   5        3.31       -6.91     17.06 o 
  -3 -13   5        0.95       15.97     20.94 o 
  -2 -13   5      153.46      128.64     32.29 o 
  -1 -13   5       30.08       17.03     16.68 o 
   0 -13   5       64.63       54.57     16.32 o 
   1 -13   5        3.01       -8.83     12.59 o 
   2 -13   5        3.04       14.93     19.14 o 
   3 -13   5        0.99      -15.08     26.97 o 
  -3 -12   5        8.76        7.81     20.94 o 
  -2 -12   5       84.90       47.20     21.83 o 
  -1 -12   5       46.62       61.39     20.23 o 
   0 -12   5       70.47       63.09     15.03 o 
   1 -12   5        0.03        3.43     10.48 o 
   2 -12   5        9.55       13.79     13.00 o 
   3 -12   5        1.37        2.66     27.68 o 
  -3 -11   5      125.29      133.08     35.31 o 
  -2 -11   5      216.89      181.34     34.96 o 
  -1 -11   5     1456.01     1561.48    100.79 o 
   0 -11   5      115.24      103.86     15.54 o 
   1 -11   5        3.28        3.84     11.26 o 
   2 -11   5      207.53      241.94     31.53 o 
   3 -11   5        7.45        5.68     27.15 o 
  -4 -10   5        5.85       23.24     18.81 o 
  -3 -10   5      252.59      239.01     41.52 o 
  -2 -10   5       51.15       34.07     16.32 o 
  -1 -10   5       25.82       21.47     14.02 o 
   0 -10   5       44.41       38.19     11.54 o 
   1 -10   5       21.66       27.74     11.54 o 
   2 -10   5        0.00       -7.82     14.02 o 
   3 -10   5        8.13        9.58     23.07 o 
  -4  -9   5        0.87       -0.71     15.61 o 
  -3  -9   5       17.60        7.63     20.76 o 
  -2  -9   5        2.01       11.36     13.13 o 
  -1  -9   5      126.55      103.98      9.85 o 
   0  -9   5       55.13       56.98     11.26 o 
   1  -9   5       43.96       34.60     13.09 o 
   2  -9   5       87.68      129.87     22.04 o 
   3  -9   5       21.15       25.73     26.26 o 
  -4  -8   5        0.00        0.53     19.87 o 
  -3  -8   5       19.83        5.68     13.84 o 
  -2  -8   5        5.83        1.95     16.50 o 
  -1  -8   5      537.02      492.21     40.90 o 
   0  -8   5      712.57      821.76     38.95 o 
   1  -8   5       68.61       72.71     15.82 o 
   2  -8   5       31.32       37.87     15.05 o 
   3  -8   5        7.52       19.52     22.18 o 
  -4  -7   5       17.36       13.84     18.45 o 
  -3  -7   5        5.32       11.18     17.21 o 
  -2  -7   5       22.10       23.07     13.84 o 
  -1  -7   5      316.24      261.15     14.73 o 
   0  -7   5      477.98      420.11     25.76 o 
   1  -7   5      265.94      347.08     27.53 o 
   2  -7   5       11.99       10.67     11.92 o 
   3  -7   5       57.60       61.22     26.79 o 
   4  -7   5       12.52       15.79     27.68 o 
  -4  -6   5       22.75       40.81     22.71 o 
  -3  -6   5        8.71      -10.47     17.57 o 
  -2  -6   5       54.68       47.73     18.99 o 
  -1  -6   5      122.32      111.06     10.02 o 
   0  -6   5      782.86      768.33     36.55 o 
   1  -6   5      195.92      219.93     44.09 o 
   2  -6   5       48.28       40.74     12.03 o 
   3  -6   5      123.42      118.89     34.25 o 
   4  -6   5       22.11       50.39     38.33 o 
  -4  -5   5       26.47       36.20     22.18 o 
  -3  -5   5       75.50       44.72     18.99 o 
  -2  -5   5      395.65      471.99     23.71 o 
  -1  -5   5      500.83      508.97     19.98 o 
   0  -5   5      122.86      122.79     29.63 o 
   1  -5   5       36.14       30.93      9.03 o 
   2  -5   5       55.65       77.19     10.51 o 
   3  -5   5       14.23       16.68     18.81 o 
   4  -5   5       87.71      149.23     42.94 o 
  -4  -4   5        1.13        1.24     17.39 o 
  -3  -4   5      138.83      170.17     32.65 o 
  -2  -4   5        9.66       18.07      8.58 o 
  -1  -4   5     2437.45     2528.35     47.05 o 
   0  -4   5       17.12       16.01      5.71 o 
   1  -4   5       23.44       22.84      4.81 o 
   2  -4   5      195.86      186.62     18.97 o 
   3  -4   5        6.94       18.28     17.74 o 
   4  -4   5       18.79       31.41     25.37 o 
  -4  -3   5        2.93       10.11     18.45 o 
  -3  -3   5        8.63       -3.19     12.42 o 
  -2  -3   5     1702.54     1732.63    115.96 o 
  -1  -3   5      887.81      823.85     33.36 o 
   0  -3   5     3284.65     3330.53    103.36 o 
   1  -3   5      622.50      700.64     21.75 o 
   2  -3   5     2066.43     2524.58     66.42 o 
   3  -3   5       43.76       67.06     18.19 o 
   4  -3   5        4.73       23.42     26.97 o 
  -4  -2   5        7.12        6.92     11.89 o 
  -3  -2   5       13.53       -4.26     17.21 o 
  -2  -2   5      453.71      474.80     27.41 o 
  -1  -2   5       68.04       56.16      8.31 o 
   0  -2   5     1974.95     1782.45    107.26 o 
   1  -2   5       38.46       40.02      5.88 o 
   2  -2   5     1396.77     1523.60     52.70 o 
   3  -2   5       41.40       30.67     10.94 o 
   4  -2   5        3.45       12.95     23.42 o 
  -4  -1   5        0.08        3.19     12.78 o 
  -3  -1   5        0.04        0.84      9.45 o 
  -2  -1   5      169.31      158.63     22.18 o 
  -1  -1   5     1004.34      995.00     66.01 o 
   0  -1   5      569.03      513.94     37.53 o 
   1  -1   5      520.67      465.10     15.67 o 
   2  -1   5      377.03      376.75     27.86 o 
   3  -1   5       96.09      116.72     20.76 o 
   4  -1   5        1.04        1.77     16.32 o 
  -4   0   5        0.49       13.49     18.28 o 
  -3   0   5       18.59       13.64      8.20 o 
  -2   0   5      452.72      570.29     44.72 o 
  -1   0   5        2.80       -5.50      4.26 o 
   0   0   5       10.88        7.73      3.79 o 
   1   0   5       45.34       51.17      9.28 o 
   2   0   5       90.85      118.03     17.12 o 
   3   0   5        3.46       -0.69     10.53 o 
   4   0   5        1.67        9.63     12.81 o 
  -4   1   5        0.30       -1.95     10.47 o 
  -3   1   5        6.41        3.69      8.86 o 
  -2   1   5       31.75       28.21     14.91 o 
  -1   1   5       95.91       77.72     14.02 o 
   0   1   5      195.22      146.21     15.79 o 
   1   1   5      277.77      237.81     18.54 o 
   2   1   5       15.88        9.08      8.59 o 
   3   1   5       13.41       12.77     14.64 o 
   4   1   5        2.91       11.65     11.89 o 
  -3   2   5        5.01        8.70      7.67 o 
  -2   2   5       11.48        9.08      7.81 o 
  -1   2   5        0.15        1.42      5.86 o 
   1   2   5     1143.40     1095.68     37.45 o 
   2   2   5      141.63      143.72     12.34 o 
   3   2   5      149.58      139.82     32.92 o 
   4   2   5        0.01        0.00     22.36 o 
  -4   3   5       21.34        8.64      8.81 o 
  -3   3   5        5.74        4.83      9.10 o 
  -2   3   5       19.11       -0.60      9.14 o 
  -1   3   5      355.29      340.15     31.76 o 
   0   3   5     3567.29     3419.25     58.14 o 
   1   3   5     1222.42     1181.92    124.21 o 
   2   3   5        2.39       -0.92      5.71 o 
   3   3   5       15.75       34.04     19.96 o 
   4   3   5        2.29       -5.86     15.97 o 
  -4   4   5        4.30        6.01      6.34 o 
  -3   4   5        5.86        5.02      6.96 o 
  -2   4   5        9.03       15.44      9.37 o 
  -1   4   5      105.01      123.14     22.00 o 
   0   4   5      102.07       81.51      7.73 o 
   1   4   5        1.54        3.94      3.34 o 
   2   4   5      285.82      257.27     16.80 o 
   3   4   5       33.04       16.34     15.17 o 
   4   4   5        7.26       -7.28     26.08 o 
  -4   5   5       25.03       15.36      7.67 o 
  -3   5   5       24.31       14.08      8.21 o 
  -2   5   5       49.37       89.92     18.10 o 
  -1   5   5      272.19      351.87     36.73 o 
   0   5   5      653.58      516.68     19.40 o 
   1   5   5      333.70      374.43     24.63 o 
   2   5   5       46.67       59.48     10.15 o 
   3   5   5        0.68        1.41     11.17 o 
   4   5   5        0.01      -17.21     27.33 o 
  -4   6   5        0.43        2.94      5.83 o 
  -3   6   5       10.05       16.16      8.79 o 
  -2   6   5        3.93        6.93      7.95 o 
  -1   6   5      452.69      479.45     45.60 o 
   0   6   5      922.84      912.27     27.93 o 
   1   6   5      234.69      218.64     13.49 o 
   2   6   5      317.83      298.86     18.99 o 
   3   6   5       60.51       66.19     27.33 o 
   4   6   5        0.92        7.28     29.46 o 
  -4   7   5        0.89        6.61      6.21 o 
  -3   7   5       60.93       49.06     13.22 o 
  -2   7   5      114.98      114.21     18.27 o 
  -1   7   5       52.70       62.46     17.92 o 
   0   7   5      128.12      129.86     12.04 o 
   1   7   5       21.59       16.06      5.88 o 
   2   7   5       91.84       87.32     12.23 o 
   3   7   5        0.00      -10.47     16.32 o 
   4   7   5        3.95        3.37     24.84 o 
  -3   8   5        0.01        6.97      8.01 o 
  -2   8   5       98.60       96.53     18.06 o 
  -1   8   5      211.75      244.93     24.94 o 
   0   8   5     1525.46     1786.53     44.09 o 
   1   8   5      193.97      180.93     13.82 o 
   2   8   5      263.58      276.52     19.63 o 
   3   8   5       11.59       -3.02     18.81 o 
   4   8   5        1.08        2.48     26.44 o 
  -3   9   5        0.17        8.52     10.54 o 
  -2   9   5       31.83       39.70     12.66 o 
  -1   9   5       34.86       39.54     12.23 o 
   0   9   5      344.71      459.08     24.16 o 
   1   9   5      847.68      981.98     32.88 o 
   2   9   5      255.45      247.42     19.75 o 
   3   9   5       10.87        4.44     22.36 o 
   4   9   5        8.12       15.44     29.10 o 
  -3  10   5        1.28       -0.30      8.16 o 
  -2  10   5       24.91       52.30     15.36 o 
  -1  10   5       66.39       74.48     16.37 o 
   0  10   5      145.21      146.47     14.43 o 
   1  10   5       35.67       25.28      7.32 o 
   2  10   5       39.33       43.65     18.54 o 
   3  10   5        0.69        4.26     23.78 o 
   4  10   5        2.27       14.55     41.88 o 
  -3  11   5       23.05        6.05      8.99 o 
  -2  11   5       17.66       16.44     12.87 o 
  -1  11   5        1.63       -4.59     10.47 o 
   0  11   5      171.20      156.72     15.96 o 
   1  11   5       28.65       25.56      7.90 o 
   2  11   5       70.99       95.89     19.73 o 
   3  11   5        6.84        2.13     25.37 o 
   4  11   5       17.53       29.99     37.97 o 
  -3  12   5        3.84        3.99      8.79 o 
  -2  12   5       50.17       36.38     25.55 o 
  -1  12   5        0.42        2.59     10.06 o 
   0  12   5       11.03       15.63      7.82 o 
   1  12   5      838.64      905.83     69.63 o 
   2  12   5      317.73      393.99     61.93 o 
   3  12   5       35.65       59.44     34.25 o 
  -3  13   5        1.85       -6.57     12.24 o 
  -2  13   5        0.00       -9.94     21.83 o 
  -1  13   5        7.89        2.38     13.31 o 
   0  13   5      221.95      216.08     19.21 o 
   1  13   5       18.11       13.22      8.49 o 
   2  13   5       31.83       24.37     15.61 o 
   3  13   5      242.49      276.81     64.59 o 
  -2  14   5        5.67        9.76     24.31 o 
  -1  14   5        0.46        1.38     12.83 o 
   0  14   5        8.68       23.09     13.85 o 
   1  14   5       71.67       56.28     15.35 o 
   2  14   5       36.23       25.98     18.62 o 
   3  14   5       19.59       38.33     34.07 o 
  -2  15   5        5.32       14.73     16.68 o 
  -1  15   5      106.61      112.35     23.68 o 
   0  15   5      206.78      207.23     27.56 o 
   1  15   5       35.51       38.09     15.71 o 
   2  15   5        0.05       16.56     16.93 o 
   3  15   5        1.41       -8.34     40.28 o 
  -2  16   5       12.92       18.63     17.39 o 
  -1  16   5        6.69       16.61     12.82 o 
   0  16   5      185.73      219.25     63.17 o 
   1  16   5      255.48      282.83     40.63 o 
   2  16   5      139.55      190.50     31.79 o 
   3  16   5       19.01       45.42     36.38 o 
  -2  17   5        2.86        1.95     21.47 o 
  -1  17   5        0.08        3.08     11.87 o 
   0  17   5       29.33       26.00     13.17 o 
   1  17   5        8.17       13.31     19.70 o 
   2  17   5        4.55        9.28     19.48 o 
   3  17   5        0.71       24.84     41.88 o 
  -1  18   5       10.35        1.11     15.48 o 
   0  18   5       18.98       22.10     16.77 o 
   1  18   5        2.37      -12.60     26.26 o 
   2  18   5       20.57       15.96     18.11 o 
  -1  19   5       27.16       25.80     29.81 o 
   0  19   5       12.76       39.92     34.60 o 
   1  19   5       16.10       12.24     22.53 o 
   2  19   5        8.57       45.07     33.36 o 
   0  20   5        2.48       22.00     33.54 o 
   1  20   5        0.10       27.86     32.83 o 
   0 -20   6        0.14       10.29     29.46 o 
  -1 -19   6        5.33       -8.52     20.76 o 
   0 -19   6       11.24       38.15     31.05 o 
   1 -19   6        0.09        9.94     34.60 o 
  -2 -18   6        3.51        9.05     29.81 o 
  -1 -18   6       36.86       45.78     29.63 o 
   0 -18   6       38.09       41.70     29.46 o 
   1 -18   6       13.85       61.93     36.20 o 
  -2 -17   6        0.01       -1.95     29.10 o 
  -1 -17   6       11.80        8.69     20.41 o 
   0 -17   6       61.72       88.37     33.00 o 
   1 -17   6       53.78       65.48     21.52 o 
   2 -17   6        0.15       -2.15     16.83 o 
  -2 -16   6        0.09        0.89     25.37 o 
  -1 -16   6       10.24        8.52     23.24 o 
   0 -16   6        0.16       17.03     22.71 o 
   1 -16   6       25.45       35.93     17.41 o 
   2 -16   6        0.61       14.58     23.36 o 
  -3 -15   6        0.04      -16.68     18.10 o 
  -2 -15   6       67.48       76.83     37.44 o 
  -1 -15   6        0.85        6.57     23.78 o 
   0 -15   6      111.15      118.53     35.67 o 
   1 -15   6        2.38       15.08     15.73 o 
   2 -15   6        0.17       -8.14     16.98 o 
  -3 -14   6      120.19      168.75     42.05 o 
  -2 -14   6       92.71       89.79     31.76 o 
  -1 -14   6        7.69       12.24     22.18 o 
   0 -14   6        0.56       -7.10     14.37 o 
   1 -14   6       30.43       32.53     15.60 o 
   2 -14   6        1.31        4.88     16.04 o 
  -3 -13   6       28.19       16.32     19.52 o 
  -2 -13   6      113.40       78.61     29.28 o 
  -1 -13   6      296.43      249.30     42.59 o 
   0 -13   6      281.09      285.91     31.58 o 
   1 -13   6       21.79       30.53     15.18 o 
   2 -13   6        3.34        6.21     21.03 o 
   3 -13   6        7.84       -5.32     27.50 o 
  -3 -12   6       90.86       97.24     31.94 o 
  -2 -12   6      196.44      192.17     38.33 o 
  -1 -12   6       29.05       24.84     18.28 o 
   0 -12   6       48.92       64.95     14.39 o 
   1 -12   6       72.69       70.38     18.13 o 
   2 -12   6       62.48       78.59     21.76 o 
   3 -12   6        0.27      -12.24     25.55 o 
  -3 -11   6        6.56        9.76     23.60 o 
  -2 -11   6       22.49       10.82     15.79 o 
  -1 -11   6        4.02        6.92     18.81 o 
   0 -11   6      286.98      291.43     25.93 o 
   1 -11   6        6.42       -0.23     11.89 o 
   2 -11   6        0.32       -4.65     15.06 o 
   3 -11   6       11.24       12.95     34.60 o 
  -3 -10   6       15.65       12.07     21.29 o 
  -2 -10   6       36.10       20.94     18.99 o 
  -1 -10   6        1.30       11.18     14.91 o 
   0 -10   6      133.65      128.09     16.42 o 
   1 -10   6        4.86       -3.04      8.70 o 
   2 -10   6       60.20       58.87     18.09 o 
   3 -10   6        2.66       19.16     32.83 o 
  -4  -9   6       28.67       34.25     24.49 o 
  -3  -9   6       87.29       88.19     29.63 o 
  -2  -9   6        1.35       -6.03     11.18 o 
  -1  -9   6       76.34       68.14     19.87 o 
   0  -9   6       12.16        9.97      7.84 o 
   1  -9   6        0.01       -3.58      9.32 o 
   2  -9   6       58.59       37.12     14.21 o 
   3  -9   6        0.01       -2.13     26.62 o 
  -4  -8   6        1.35       -1.77     14.73 o 
  -3  -8   6       77.81      102.03     30.16 o 
  -2  -8   6       72.59       61.75     24.49 o 
  -1  -8   6      129.82      113.67     11.79 o 
   0  -8   6        7.94       -5.55      6.18 o 
   1  -8   6      124.75      158.06     20.70 o 
   2  -8   6       63.25       36.03     13.21 o 
   3  -8   6        0.93      -20.58     24.66 o 
  -4  -7   6       68.87       71.86     23.78 o 
  -3  -7   6       52.65       38.33     18.45 o 
  -2  -7   6        5.69        0.89     10.65 o 
  -1  -7   6        0.00        3.32      5.84 o 
   0  -7   6       77.25       96.64     13.42 o 
   1  -7   6       19.43       20.55      8.27 o 
   2  -7   6       18.64       23.04     11.26 o 
   3  -7   6        6.08       14.37     26.44 o 
   4  -7   6        4.81       31.76     39.04 o 
  -4  -6   6        2.41        1.77     21.65 o 
  -3  -6   6        1.98        7.28     18.99 o 
  -2  -6   6      242.46      241.85     35.13 o 
  -1  -6   6        1.91        0.43      5.38 o 
   0  -6   6     4308.96     4639.62     86.29 o 
   1  -6   6      203.26      246.40     46.84 o 
   2  -6   6        0.64        0.61      9.06 o 
   3  -6   6       17.88       13.84     18.81 o 
   4  -6   6        4.18       -5.15     23.78 o 
  -4  -5   6      158.07      183.30     37.26 o 
  -3  -5   6       24.37       30.52     17.74 o 
  -2  -5   6       28.37       15.08     14.91 o 
  -1  -5   6      292.69      257.68     29.63 o 
   0  -5   6      295.04      239.80     18.15 o 
   1  -5   6      449.50      452.83     53.85 o 
   2  -5   6      303.13      348.55     19.39 o 
   3  -5   6      215.56      250.01     43.30 o 
   4  -5   6        4.17       20.23     29.28 o 
  -4  -4   6        5.10       27.50     22.53 o 
  -3  -4   6       20.57       18.81     16.32 o 
  -2  -4   6        0.02        4.21      7.74 o 
  -1  -4   6     1151.34     1203.33     94.04 o 
   0  -4   6      392.86      311.87     44.18 o 
   1  -4   6       20.27       12.31      4.69 o 
   2  -4   6        0.61       -7.31      7.00 o 
   3  -4   6      369.29      324.72     47.38 o 
   4  -4   6        3.20       -4.79     18.45 o 
  -4  -3   6        2.34       -7.81     14.37 o 
  -3  -3   6       12.91        6.92     17.39 o 
  -2  -3   6      430.98      519.35     58.73 o 
  -1  -3   6      764.41      693.25     27.53 o 
   0  -3   6      891.39      826.29     30.79 o 
   1  -3   6       70.11       67.58      7.34 o 
   2  -3   6      338.28      412.36     28.05 o 
   3  -3   6      208.19      138.23     34.42 o 
   4  -3   6       63.92       58.38     30.87 o 
  -4  -2   6       14.57       12.95     15.26 o 
  -3  -2   6       18.85       12.42     14.91 o 
  -2  -2   6      288.65      399.23     27.17 o 
  -1  -2   6      304.90      270.84     45.51 o 
   0  -2   6        0.03       -1.49      3.96 o 
   1  -2   6      201.30      173.62     10.84 o 
   2  -2   6       81.01       94.25     15.43 o 
   3  -2   6        0.01       -1.50     10.05 o 
   4  -2   6        1.41       67.25     34.42 o 
  -4  -1   6        7.00       29.99     21.65 o 
  -3  -1   6        8.40        5.23     10.40 o 
  -2  -1   6        0.02       -2.39      7.34 o 
  -1  -1   6      617.53      675.02     28.65 o 
   0  -1   6      439.26      326.96     17.66 o 
   1  -1   6     1177.82     1176.19     30.26 o 
   2  -1   6      200.71      191.97     20.67 o 
   3  -1   6      125.12      146.36     21.70 o 
   4  -1   6        2.91       15.79     25.20 o 
  -4   0   6        1.44        6.92     16.15 o 
  -3   0   6       34.74       39.57     16.15 o 
  -2   0   6       51.22       52.88     13.66 o 
  -1   0   6      326.43      319.39     25.91 o 
   0   0   6       35.81       29.95      6.26 o 
   1   0   6       46.00       31.15      7.74 o 
   2   0   6      122.52      118.86     17.39 o 
   3   0   6      191.71      186.27     23.92 o 
   4   0   6        0.04       -2.71     12.48 o 
  -4   1   6        5.57       16.68     17.57 o 
  -3   1   6       51.13       46.31     19.16 o 
  -2   1   6      453.99      539.07     44.89 o 
  -1   1   6      767.77      770.27     45.42 o 
   0   1   6      794.22      637.72     35.67 o 
   1   1   6       43.72       45.92     10.11 o 
   2   1   6       15.54       15.78      7.52 o 
   3   1   6       23.33       17.30     11.98 o 
   4   1   6        2.02        1.38     12.31 o 
  -3   2   6       54.66       36.20     19.70 o 
  -2   2   6      430.40      464.89     44.01 o 
  -1   2   6      731.76      746.85     45.60 o 
   0   2   6        9.60        3.90      5.50 o 
   1   2   6      177.49      162.32     15.27 o 
   2   2   6      127.28      144.95     12.11 o 
   3   2   6        0.57        7.88     14.55 o 
   4   2   6        1.70        2.84     18.10 o 
  -3   3   6        4.09       -1.95     10.82 o 
  -2   3   6      201.30      224.64     33.18 o 
  -1   3   6        3.49       -0.18      6.92 o 
   0   3   6      877.52      737.98     39.57 o 
   1   3   6       11.66       20.05      7.15 o 
   2   3   6        5.37        8.51      5.97 o 
   3   3   6        3.19        6.16     13.51 o 
   4   3   6        3.34       21.83     25.91 o 
  -4   4   6        1.08       14.91     15.79 o 
  -3   4   6        0.86       12.24     16.50 o 
  -2   4   6       99.08       80.38     24.49 o 
  -1   4   6      195.41      178.86     24.66 o 
   0   4   6      115.91       98.83     11.64 o 
   1   4   6     1397.83     1270.29     27.54 o 
   2   4   6       72.12      104.23     10.94 o 
   3   4   6        3.47       -5.21     11.47 o 
   4   4   6        3.91       -9.05     19.16 o 
  -4   5   6        0.18       -6.21     13.49 o 
  -3   5   6       16.29       13.89      9.85 o 
  -2   5   6        6.93       16.50     15.44 o 
  -1   5   6      183.65      160.41     24.49 o 
   0   5   6      379.45      298.56     15.63 o 
   1   5   6      845.13      783.96     24.26 o 
   2   5   6      354.33      416.04     30.52 o 
   3   5   6       28.66       31.73     14.45 o 
   4   5   6       13.59        6.92     22.89 o 
  -4   6   6        0.09        1.95     11.00 o 
  -3   6   6       12.44        5.35      9.42 o 
  -2   6   6        7.33       12.24     19.34 o 
  -1   6   6      931.89      907.25     58.20 o 
   0   6   6     3566.47     3573.10    122.83 o 
   1   6   6      893.74      872.02     52.47 o 
   2   6   6       42.49       47.54      9.73 o 
   3   6   6        0.00       11.66     13.06 o 
   4   6   6        0.01      -10.29     20.23 o 
  -3   7   6        3.07        4.33      8.81 o 
  -2   7   6       50.34       68.31     26.08 o 
  -1   7   6        0.36        6.03     10.11 o 
   0   7   6      256.31      276.54     18.55 o 
   1   7   6      162.09      131.28     12.09 o 
   2   7   6       45.04       41.49      9.87 o 
   3   7   6       17.48       28.21     28.21 o 
   4   7   6       14.12       11.89     28.57 o 
  -3   8   6        0.30       -7.81     16.15 o 
  -2   8   6       28.18       38.33     20.23 o 
  -1   8   6       32.11       14.02     12.07 o 
   0   8   6        2.90       -0.57      4.40 o 
   1   8   6      366.47      333.08     19.00 o 
   2   8   6       97.29      100.48     12.81 o 
   3   8   6        2.01       -1.42     21.47 o 
   4   8   6        1.32       12.42     28.92 o 
  -3   9   6        0.01       -1.24     13.31 o 
  -2   9   6       69.82       69.38     25.91 o 
  -1   9   6       15.35       28.31     12.95 o 
   0   9   6       70.44       70.25     10.05 o 
   1   9   6       32.57       21.34      7.48 o 
   2   9   6      332.26      350.37     23.00 o 
   3   9   6        0.72      -24.13     27.33 o 
   4   9   6        4.18       17.92     41.34 o 
  -3  10   6        6.86       -4.97     19.87 o 
  -2  10   6        7.19        2.48     21.12 o 
  -1  10   6       27.93       25.14     11.04 o 
   0  10   6      417.51      481.81     25.24 o 
   1  10   6      652.62      610.44     27.85 o 
   2  10   6      103.31       79.68     20.49 o 
   3  10   6      118.06      183.65     50.93 o 
   4  10   6       29.11       25.20     37.09 o 
  -3  11   6        9.29       10.11     17.03 o 
  -2  11   6        0.81        4.79     15.08 o 
  -1  11   6       59.67       40.96     14.41 o 
   0  11   6      117.85       94.36     12.98 o 
   1  11   6        5.95        8.78      7.31 o 
   2  11   6        6.00        6.70     11.49 o 
   3  11   6       14.82       36.73     31.05 o 
   4  11   6       61.42       97.06     47.91 o 
  -3  12   6        0.02      -14.73     18.45 o 
  -2  12   6       38.02       22.36     17.03 o 
  -1  12   6       24.55       48.94     20.05 o 
   0  12   6        0.36        3.17      6.93 o 
   1  12   6       19.15       10.94      7.25 o 
   2  12   6       23.69       25.69     15.56 o 
   3  12   6       16.67       -5.15     26.26 o 
  -3  13   6        0.46       -7.45     17.03 o 
  -2  13   6       21.82        6.03     21.65 o 
  -1  13   6       71.94       64.63     17.52 o 
   0  13   6      151.02      156.87     16.64 o 
   1  13   6      213.78      216.06     19.10 o 
   2  13   6        0.17        0.15     14.34 o 
   3  13   6        7.18       20.23     30.34 o 
  -2  14   6       15.93       25.55     23.78 o 
  -1  14   6       49.88       57.38     17.97 o 
   0  14   6      145.00      143.64     22.20 o 
   1  14   6      267.80      288.54     22.40 o 
   2  14   6       43.51       59.49     18.97 o 
   3  14   6        0.16        4.61     27.86 o 
  -2  15   6       15.18       12.78     23.95 o 
  -1  15   6       22.15       10.55     12.03 o 
   0  15   6      190.21      183.72     33.00 o 
   1  15   6        0.95        1.29     11.98 o 
   2  15   6      116.68       99.29     23.33 o 
   3  15   6       19.82        8.69     40.10 o 
  -2  16   6       11.53       16.68     16.15 o 
  -1  16   6       11.82       13.74     12.92 o 
   0  16   6       17.02       22.90     13.29 o 
   1  16   6       38.68       23.89     12.36 o 
   2  16   6       35.98       72.04     29.63 o 
   3  16   6        6.85      -13.31     35.84 o 
  -2  17   6        4.83       15.08     17.39 o 
  -1  17   6       27.18       22.44     14.37 o 
   0  17   6      102.34      128.64     24.30 o 
   1  17   6       33.68       61.57     30.16 o 
   2  17   6       23.70       21.29     29.63 o 
  -1  18   6       37.59       44.52     18.33 o 
   0  18   6        0.04        4.63     15.20 o 
   1  18   6        0.66       25.02     29.46 o 
   2  18   6        0.07       -4.79     28.92 o 
  -1  19   6        2.92       13.42     18.16 o 
   0  19   6        6.55       10.82     22.18 o 
   1  19   6        0.22       26.97     30.52 o 
   0  20   6        4.40       26.26     33.71 o 
   1  20   6        0.01       -0.53     22.89 o 
  -1 -19   7        1.41        7.45     22.89 o 
   0 -19   7        0.09        3.90     20.05 o 
  -2 -18   7       16.30       36.02     34.25 o 
  -1 -18   7        0.48        1.95     27.15 o 
   0 -18   7        0.70       -4.26     18.28 o 
   1 -18   7        0.58      -10.47     22.36 o 
  -2 -17   7        0.20      -16.32     25.55 o 
  -1 -17   7       51.89       45.25     25.20 o 
   0 -17   7        3.44        1.60     16.68 o 
   1 -17   7        6.54        2.61     15.99 o 
  -2 -16   7      159.56      165.55     43.12 o 
  -1 -16   7      284.43      261.73     47.55 o 
   0 -16   7       38.72       52.88     24.31 o 
   1 -16   7        1.04       -3.34     18.49 o 
   2 -16   7        6.69        4.70     23.27 o 
  -3 -15   7        1.04        1.60     19.16 o 
  -2 -15   7        8.87       15.97     21.29 o 
  -1 -15   7        0.02        0.53     15.97 o 
   0 -15   7      287.79      309.46     51.28 o 
   1 -15   7        3.18        9.24     18.54 o 
   2 -15   7        0.02        8.46     19.10 o 
  -3 -14   7        4.20        4.97     25.91 o 
  -2 -14   7      110.12      137.69     35.84 o 
  -1 -14   7       15.41       18.28     19.16 o 
   0 -14   7      105.46      103.98     31.23 o 
   1 -14   7        0.71        1.98     14.31 o 
   2 -14   7        0.17        7.48     17.35 o 
  -3 -13   7        0.25       11.71     24.49 o 
  -2 -13   7      174.44      233.16     43.83 o 
  -1 -13   7      156.59      117.64     29.28 o 
   0 -13   7       39.56       33.16     12.25 o 
   1 -13   7       10.92       14.97     12.98 o 
   2 -13   7        4.69       16.30     18.49 o 
   3 -13   7       10.89       17.03     30.87 o 
  -3 -12   7       14.05       -0.35     21.83 o 
  -2 -12   7        5.22       24.84     23.95 o 
  -1 -12   7       24.56        4.79     21.12 o 
   0 -12   7        0.04        1.62      9.06 o 
   1 -12   7       87.72       75.45     21.38 o 
   2 -12   7       15.56       23.10     18.29 o 
   3 -12   7        7.38       35.49     38.86 o 
  -3 -11   7       52.12       30.87     21.47 o 
  -2 -11   7      264.29      190.57     37.44 o 
  -1 -11   7       38.09       37.44     19.52 o 
   0 -11   7       36.37       36.71     11.08 o 
   1 -11   7       51.10       37.09     15.01 o 
   2 -11   7        6.25        0.12     12.21 o 
   3 -11   7        1.24       34.96     34.25 o 
  -3 -10   7       35.00       39.92     22.36 o 
  -2 -10   7      253.50      298.28     46.31 o 
  -1 -10   7        0.02        4.61     12.07 o 
   0 -10   7        9.61       16.80     10.03 o 
   1 -10   7       15.97        8.69      9.57 o 
   2 -10   7       17.28        1.70     12.75 o 
   3 -10   7       39.51       11.36     19.34 o 
  -3  -9   7      183.61      260.31     44.18 o 
  -2  -9   7       18.20       16.50     14.55 o 
  -1  -9   7       14.26        5.50     12.24 o 
   0  -9   7       85.83       91.27     14.87 o 
   1  -9   7      156.32      164.59     22.00 o 
   2  -9   7       23.17       17.23     12.27 o 
   3  -9   7       32.18       18.99     21.47 o 
  -4  -8   7       35.11       40.28     25.02 o 
  -3  -8   7       29.92       18.28     16.68 o 
  -2  -8   7        2.30        2.84     16.50 o 
  -1  -8   7       15.70        4.67      6.31 o 
   0  -8   7        0.91        8.19      8.72 o 
   1  -8   7      276.65      256.12     25.48 o 
   2  -8   7      168.87      234.61     26.31 o 
   3  -8   7       40.11        0.89     20.23 o 
  -4  -7   7        0.06        4.61     15.79 o 
  -3  -7   7      193.27      231.21     41.70 o 
  -2  -7   7        1.11        1.24     11.18 o 
  -1  -7   7      282.72      251.80     18.13 o 
   0  -7   7      772.21      852.47     40.79 o 
   1  -7   7      111.72      115.67     16.37 o 
   2  -7   7        1.58        2.91      9.75 o 
   3  -7   7       32.50       40.28     23.78 o 
  -4  -6   7        6.31       29.46     19.34 o 
  -3  -6   7       39.21       41.70     21.29 o 
  -2  -6   7       35.83       38.33     20.05 o 
  -1  -6   7       75.94       60.32      9.83 o 
   0  -6   7        3.36       -2.89      6.18 o 
   1  -6   7      571.36      542.73     32.68 o 
   2  -6   7        1.73        0.91      8.95 o 
   3  -6   7        1.45      -13.84     19.70 o 
   4  -6   7       21.08       16.32     25.91 o 
  -4  -5   7       95.58      110.19     32.65 o 
  -3  -5   7      124.23      117.47     29.28 o 
  -2  -5   7        8.81        5.32     12.95 o 
  -1  -5   7      805.32      786.43     30.72 o 
   0  -5   7        6.68       -0.45      7.01 o 
   1  -5   7      545.32      602.21     44.09 o 
   2  -5   7       32.21       33.65      8.04 o 
   3  -5   7       73.02       70.80     31.23 o 
   4  -5   7       15.75       32.12     25.91 o 
  -4  -4   7       10.11        3.19     21.12 o 
  -3  -4   7        1.91        8.34     20.94 o 
  -2  -4   7       11.29       20.13      9.67 o 
  -1  -4   7      748.56      796.04     32.00 o 
   0  -4   7        0.03       -0.32      5.73 o 
   1  -4   7       78.03       81.49     12.31 o 
   2  -4   7       34.90       21.17      6.82 o 
   3  -4   7       27.66       11.36     20.05 o 
   4  -4   7       11.52       22.00     30.34 o 
  -4  -3   7        0.39       -9.23     15.79 o 
  -3  -3   7      159.71      178.86     35.13 o 
  -2  -3   7      105.59      139.76     15.96 o 
  -1  -3   7      268.71      224.33     26.70 o 
   0  -3   7     2289.91     2246.84    170.61 o 
   1  -3   7        2.88        1.78      3.69 o 
   2  -3   7       71.91       74.89     15.26 o 
   3  -3   7       28.24       11.89     20.41 o 
   4  -3   7        2.22        9.05     20.41 o 
  -4  -2   7        0.06        3.90     20.23 o 
  -3  -2   7      192.22      270.95     45.60 o 
  -2  -2   7      333.97      364.15     27.84 o 
  -1  -2   7      778.11      720.64     29.48 o 
   0  -2   7      794.41      814.50     30.26 o 
   1  -2   7      140.38      143.93     10.43 o 
   2  -2   7      111.86      125.23     17.39 o 
   3  -2   7        5.85        6.84     13.66 o 
   4  -2   7       14.91       20.41     19.70 o 
  -4  -1   7       11.23       17.74     15.61 o 
  -3  -1   7       40.12       40.28     21.29 o 
  -2  -1   7      103.67      109.76     16.39 o 
  -1  -1   7      500.65      445.33     25.24 o 
   0  -1   7      678.41      624.16     54.47 o 
   1  -1   7      598.09      653.04     19.56 o 
   2  -1   7       44.11       44.96     13.00 o 
   3  -1   7        7.49       17.94     12.87 o 
   4  -1   7        0.25        8.34     24.49 o 
  -4   0   7        1.05        9.76     23.95 o 
  -3   0   7        9.62        9.08      9.98 o 
  -2   0   7        0.95        4.44     11.18 o 
  -1   0   7      620.22      636.66     39.39 o 
   0   0   7        8.38        2.61      5.56 o 
   1   0   7      176.75      177.32     16.72 o 
   2   0   7       35.60       35.56     13.84 o 
   3   0   7        2.99       -4.90     11.08 o 
   4   0   7        0.27       -2.13     15.79 o 
  -4   1   7        0.00       -1.60     13.49 o 
  -3   1   7       32.76       38.86     17.92 o 
  -2   1   7       25.67       27.15     13.49 o 
  -1   1   7      411.69      431.54     33.18 o 
   0   1   7      831.15      843.20     45.07 o 
   1   1   7      378.88      382.46     35.22 o 
   2   1   7        1.50        5.62      4.71 o 
   3   1   7        0.03       -8.91     11.86 o 
   4   1   7       10.36        5.35     12.49 o 
  -3   2   7       38.88       46.31     19.34 o 
  -2   2   7       29.60       18.63     13.49 o 
  -1   2   7      119.70       94.93     17.92 o 
   0   2   7      947.10      977.88     48.62 o 
   1   2   7       25.96       15.05      6.51 o 
   2   2   7     1030.49     1200.47     48.99 o 
   3   2   7        7.31        1.91     10.85 o 
   4   2   7        4.52       10.95     15.49 o 
  -3   3   7       53.66       43.83     17.39 o 
  -2   3   7      269.76      313.36     37.62 o 
  -1   3   7      203.57      313.36     33.89 o 
   0   3   7     1487.62     1304.72     54.47 o 
   1   3   7       21.23       14.38      6.67 o 
   2   3   7      414.45      393.89     30.53 o 
   3   3   7       14.23        5.64     11.50 o 
   4   3   7        4.44       -9.76     23.42 o 
  -4   4   7        7.01       13.31     12.07 o 
  -3   4   7        1.72       -4.44     15.44 o 
  -2   4   7       73.46      117.47     26.08 o 
  -1   4   7      126.99      120.84     22.18 o 
   0   4   7      248.48      181.88     22.36 o 
   1   4   7     1216.18     1203.43    123.96 o 
   2   4   7       35.09       32.12     12.29 o 
   3   4   7       48.91       39.30     13.56 o 
   4   4   7       24.35       37.44     32.83 o 
  -4   5   7        5.83        8.69     13.66 o 
  -3   5   7        0.60        5.50     11.89 o 
  -2   5   7       58.02       53.59     22.00 o 
  -1   5   7      738.96      802.74     57.31 o 
   0   5   7       31.82       35.69      9.37 o 
   1   5   7       93.67      106.14      9.77 o 
   2   5   7      353.38      371.29     30.11 o 
   3   5   7        3.93        0.28     12.89 o 
   4   5   7        6.68       -6.39     22.00 o 
  -3   6   7       10.06        9.58     17.74 o 
  -2   6   7       52.85       61.93     20.76 o 
  -1   6   7       15.98        6.21     10.82 o 
   0   6   7       94.80       59.34      8.69 o 
   1   6   7     1389.05     1508.84     36.70 o 
   2   6   7      108.82      104.72     16.93 o 
   3   6   7       72.06       69.42     22.89 o 
   4   6   7        1.46       18.45     25.55 o 
  -3   7   7        2.65       -1.77     17.39 o 
  -2   7   7        2.06        5.68     13.84 o 
  -1   7   7       79.77       73.82     19.52 o 
   0   7   7      664.57      659.22     26.91 o 
   1   7   7       10.38        2.93      5.29 o 
   2   7   7        1.30        8.52      9.73 o 
   3   7   7       46.82       53.41     28.39 o 
   4   7   7        0.19       16.32     27.86 o 
  -3   8   7        0.14        9.76     13.13 o 
  -2   8   7        0.57        0.18     18.10 o 
  -1   8   7      436.76      431.18     45.96 o 
   0   8   7        0.57        6.08      6.28 o 
   1   8   7      162.32      152.21     13.66 o 
   2   8   7       53.76       55.80     14.46 o 
   3   8   7      108.69      123.14     43.30 o 
   4   8   7       23.64       50.22     33.89 o 
  -3   9   7        0.02        4.08     12.95 o 
  -2   9   7       55.82       54.12     22.53 o 
  -1   9   7        1.20       -3.02      9.58 o 
   0   9   7      155.41      161.52     14.67 o 
   1   9   7      109.79       89.18     11.23 o 
   2   9   7        7.62       10.26     11.77 o 
   3   9   7        0.09      -10.47     21.12 o 
   4   9   7        6.75       17.57     42.76 o 
  -3  10   7        0.27      -11.71     16.86 o 
  -2  10   7       29.51       29.28     20.05 o 
  -1  10   7        1.50       -0.71     10.29 o 
   0  10   7        5.03        6.13      5.43 o 
   1  10   7        0.38       -3.48      6.03 o 
   2  10   7       10.66        8.43     10.96 o 
   3  10   7       17.06       39.92     37.26 o 
   4  10   7        2.06        6.39     33.00 o 
  -3  11   7        1.94        7.28     15.26 o 
  -2  11   7       15.67       -5.50     20.94 o 
  -1  11   7      191.43      192.83     31.23 o 
   0  11   7       13.19       15.11      7.04 o 
   1  11   7      263.75      293.48     20.89 o 
   2  11   7       77.87       50.04     24.66 o 
   3  11   7       87.16      125.81     41.52 o 
   4  11   7       19.15       -8.52     41.88 o 
  -3  12   7        4.20       15.61     20.94 o 
  -2  12   7        8.37        8.52     17.39 o 
  -1  12   7       13.80       16.37     11.41 o 
   0  12   7      238.30      234.11     19.63 o 
   1  12   7        1.67        6.66      8.21 o 
   2  12   7      100.24       78.78     28.39 o 
   3  12   7       52.67       59.62     34.07 o 
  -3  13   7        1.18       19.52     23.24 o 
  -2  13   7        4.76        9.94     15.61 o 
  -1  13   7        9.63       11.63     13.33 o 
   0  13   7       96.86       94.77     13.78 o 
   1  13   7      321.28      330.02     46.38 o 
   2  13   7       78.83       83.04     30.52 o 
   3  13   7        5.42       11.00     28.92 o 
  -2  14   7        2.01       19.52     23.78 o 
  -1  14   7       21.68       23.41     15.13 o 
   0  14   7      135.90      119.63     15.81 o 
   1  14   7      478.18      399.95     25.98 o 
   2  14   7       13.84        4.08     23.24 o 
   3  14   7       40.50       42.41     32.47 o 
  -2  15   7       10.02       18.81     23.24 o 
  -1  15   7        0.12       -0.61     12.35 o 
   0  15   7      177.26      176.09     25.28 o 
   1  15   7      116.08      110.19     47.29 o 
   2  15   7        3.16        9.58     24.84 o 
   3  15   7       20.64       21.29     32.47 o 
  -2  16   7        1.93       -7.28     20.94 o 
  -1  16   7        5.63       12.59     14.33 o 
   0  16   7       22.38       19.13     13.22 o 
   1  16   7       82.48       85.73     19.79 o 
   2  16   7       13.20       19.34     22.18 o 
   3  16   7        0.05      -16.32     38.50 o 
  -2  17   7        0.98        9.94     24.13 o 
  -1  17   7       16.48        3.29     13.52 o 
   0  17   7        0.71        0.38     14.10 o 
   1  17   7       70.12      124.03     36.02 o 
   2  17   7        1.44       -6.39     26.26 o 
  -1  18   7        7.82       17.88     15.18 o 
   0  18   7        4.63       14.46     15.26 o 
   1  18   7        3.01       31.94     29.28 o 
   2  18   7        1.15       32.65     33.00 o 
  -1  19   7        1.12       -4.33     14.51 o 
   0  19   7        3.67        4.61     29.81 o 
   1  19   7        2.36        3.90     29.81 o 
   2  19   7        0.14       -8.52     22.53 o 
   0  20   7       20.44       48.62     31.23 o 
   1  20   7        0.01        6.03     35.49 o 
  -1 -19   8       17.97       36.91     28.39 o 
   0 -19   8        1.18       15.79     23.95 o 
  -1 -18   8       10.73       15.79     22.36 o 
   0 -18   8       13.49        6.92     21.29 o 
   1 -18   8        2.04       11.89     25.37 o 
  -2 -17   8        0.40       16.86     28.75 o 
  -1 -17   8       15.37      -13.31     24.31 o 
   0 -17   8        0.59       -0.35     19.34 o 
   1 -17   8        4.81        8.16     32.29 o 
  -2 -16   8       38.46       56.07     35.13 o 
  -1 -16   8       10.99       12.24     20.94 o 
   0 -16   8        1.30        3.37     18.81 o 
   1 -16   8       10.36       26.35     20.54 o 
   2 -16   8        0.96       -8.40     16.43 o 
  -2 -15   8        2.45        1.77     20.76 o 
  -1 -15   8       28.67       28.21     22.18 o 
   0 -15   8       15.99       15.08     23.78 o 
   1 -15   8       23.65       18.92     16.47 o 
   2 -15   8        2.95       19.99     22.65 o 
  -3 -14   8        0.32       -7.45     18.45 o 
  -2 -14   8       10.48        4.44     16.86 o 
  -1 -14   8      123.74      121.72     33.36 o 
   0 -14   8       50.81       56.43     23.60 o 
   1 -14   8        9.91       12.98     15.30 o 
   2 -14   8       17.43       26.40     20.88 o 
  -3 -13   8        2.27       -1.42     24.84 o 
  -2 -13   8      133.90      114.98     35.31 o 
  -1 -13   8       46.14       16.68     17.03 o 
   0 -13   8        7.64       11.71     15.26 o 
   1 -13   8       32.40       32.53     18.10 o 
   2 -13   8        0.52       -7.79     14.32 o 
  -3 -12   8       31.06       22.53     20.23 o 
  -2 -12   8       38.36       42.94     23.07 o 
  -1 -12   8       76.84       56.07     23.60 o 
   0 -12   8       44.04       37.48     12.19 o 
   1 -12   8       74.93       68.87     19.25 o 
   2 -12   8        5.00       -0.35     14.01 o 
   3 -12   8        1.33        7.28     34.96 o 
  -3 -11   8        0.72        3.37     22.71 o 
  -2 -11   8      198.28      176.73     35.67 o 
  -1 -11   8       54.30       31.94     18.81 o 
   0 -11   8       51.71       51.62     18.01 o 
   1 -11   8       28.66       13.57     12.55 o 
   2 -11   8       20.07       24.74     21.65 o 
   3 -11   8        2.14        5.15     29.28 o 
  -3 -10   8        0.77       30.70     27.33 o 
  -2 -10   8      138.97      136.45     32.47 o 
  -1 -10   8       13.90       13.49     13.49 o 
   0 -10   8      213.99      218.31     23.14 o 
   1 -10   8       93.44      110.33     20.26 o 
   2 -10   8       13.48       27.38     16.32 o 
   3 -10   8        2.33       -6.03     18.99 o 
  -3  -9   8        0.03       -5.86     20.58 o 
  -2  -9   8      143.26      141.24     33.54 o 
  -1  -9   8       16.23       22.36     16.68 o 
   0  -9   8        5.10       -0.10     10.03 o 
   1  -9   8       68.34       68.16     15.83 o 
   2  -9   8       15.71       19.34     14.63 o 
   3  -9   8       14.14       14.91     23.42 o 
  -4  -8   8        0.31      -12.24     21.83 o 
  -3  -8   8      115.71      199.98     40.28 o 
  -2  -8   8       15.05       19.34     15.97 o 
  -1  -8   8     1063.50     1040.75     38.86 o 
   0  -8   8      193.87      199.93     22.00 o 
   1  -8   8      104.38       77.19     15.15 o 
   2  -8   8       75.60       79.65     17.44 o 
   3  -8   8       26.47       32.65     28.21 o 
  -4  -7   8        2.35       17.92     25.02 o 
  -3  -7   8       92.85       81.98     29.81 o 
  -2  -7   8      170.80      188.80     34.60 o 
  -1  -7   8        2.95        6.15      7.21 o 
   0  -7   8       14.53       14.39      9.67 o 
   1  -7   8      181.05      159.25     19.45 o 
   2  -7   8       31.90       44.07     14.53 o 
   3  -7   8        3.67       -4.08     22.53 o 
  -4  -6   8        0.17       -9.40     15.61 o 
  -3  -6   8       11.12        7.10     18.99 o 
  -2  -6   8       16.88        4.79     16.86 o 
  -1  -6   8      102.54      120.30     26.08 o 
   0  -6   8       15.55       12.71      7.32 o 
   1  -6   8       58.16       66.08     12.84 o 
   2  -6   8       18.89       19.84     10.07 o 
   3  -6   8       45.45       48.09     22.71 o 
   4  -6   8       73.90       81.27     40.46 o 
  -4  -5   8        4.68       15.97     23.95 o 
  -3  -5   8       19.61        8.69     16.32 o 
  -2  -5   8        1.71        0.71     13.49 o 
  -1  -5   8       85.12       87.54     12.54 o 
   0  -5   8     1906.05     2254.17     60.22 o 
   1  -5   8      410.70      366.03     26.23 o 
   2  -5   8       84.58       95.18     14.45 o 
   3  -5   8       30.14       29.81     25.37 o 
   4  -5   8       16.32       35.84     26.97 o 
  -4  -4   8        4.26        9.40     16.68 o 
  -3  -4   8        0.56      -15.08     20.41 o 
  -2  -4   8      141.97      154.86     17.01 o 
  -1  -4   8     1629.04     1710.06     50.77 o 
   0  -4   8     1521.09     1517.24     49.51 o 
   1  -4   8      181.30      168.89     17.35 o 
   2  -4   8        1.06        3.62      5.87 o 
   3  -4   8        7.02        0.53     24.13 o 
   4  -4   8       12.94       22.71     29.10 o 
  -4  -3   8       22.36       35.84     26.08 o 
  -3  -3   8        0.57       14.73     16.68 o 
  -2  -3   8        6.69        3.71      8.31 o 
  -1  -3   8      283.67      251.16     19.57 o 
   0  -3   8      448.06      448.35     25.34 o 
   1  -3   8      753.59      766.23     50.70 o 
   2  -3   8        1.79        4.70      7.70 o 
   3  -3   8      138.02      170.34     39.39 o 
   4  -3   8        1.89        5.32     20.23 o 
  -4  -2   8        0.00       17.03     17.03 o 
  -3  -2   8       21.83       20.58     17.92 o 
  -2  -2   8       22.36       32.00     11.46 o 
  -1  -2   8       15.06       16.32      7.81 o 
   0  -2   8      369.69      329.91     20.61 o 
   1  -2   8        4.33        2.01      4.40 o 
   2  -2   8      442.67      475.62     32.14 o 
   3  -2   8        0.16       -6.92      9.22 o 
   4  -2   8        0.94       11.53     23.95 o 
  -4  -1   8        7.14       -3.90     22.18 o 
  -3  -1   8       23.66       17.03     20.76 o 
  -2  -1   8      489.82      593.52     35.26 o 
  -1  -1   8      692.68      603.29     30.99 o 
   0  -1   8        7.81        4.82      5.33 o 
   1  -1   8       20.27       14.87      4.55 o 
   2  -1   8      691.95      749.63     40.56 o 
   3  -1   8        0.38        6.47      9.85 o 
   4  -1   8        0.60        1.42     16.50 o 
  -4   0   8        6.12       23.24     20.76 o 
  -3   0   8        4.65       -7.05     10.56 o 
  -2   0   8      318.30      361.09     38.15 o 
  -1   0   8       89.12      114.63     18.81 o 
   0   0   8     1123.65     1217.89     38.60 o 
   1   0   8      280.74      266.80     21.31 o 
   2   0   8      279.02      322.56     27.23 o 
   3   0   8        2.93       12.62     12.50 o 
   4   0   8        0.23        0.18     22.71 o 
  -4   1   8        1.00      -13.13     15.79 o 
  -3   1   8       62.37       63.70     20.23 o 
  -2   1   8      171.46      203.70     29.10 o 
  -1   1   8      212.01      243.98     27.33 o 
   0   1   8       28.55       33.18     11.89 o 
   1   1   8     1867.87     2074.04     57.65 o 
   2   1   8       47.30       40.58     11.44 o 
   3   1   8        0.48        1.03     10.63 o 
   4   1   8        0.03       -7.60     10.57 o 
  -4   2   8        0.18       -4.61     15.26 o 
  -3   2   8       17.37       14.91     14.37 o 
  -2   2   8       51.17       49.33     18.45 o 
  -1   2   8       79.78       80.91     17.92 o 
   0   2   8      641.33      494.17     36.38 o 
   1   2   8        0.25       19.21     15.70 o 
   2   2   8       10.00       11.06     11.04 o 
   3   2   8        0.00        1.25     10.14 o 
   4   2   8        0.27        1.93     12.95 o 
  -3   3   8       29.27       13.49     16.68 o 
  -2   3   8        5.64        3.73     12.95 o 
  -1   3   8       86.99       76.48     17.03 o 
   0   3   8      546.20      534.27     38.33 o 
   1   3   8      468.16      442.13     26.44 o 
   2   3   8       27.29       20.26     10.20 o 
   3   3   8       63.39       57.38     17.00 o 
   4   3   8       13.73       -9.76     21.29 o 
  -3   4   8       18.60       10.82     17.57 o 
  -2   4   8       41.30       45.60     16.32 o 
  -1   4   8      740.44      713.31     54.83 o 
   0   4   8     2288.74     2073.22     75.41 o 
   1   4   8      711.58      697.28     37.97 o 
   2   4   8      157.10      148.53     19.32 o 
   3   4   8        1.18        5.80     14.30 o 
   4   4   8        2.68       13.31     26.79 o 
  -4   5   8        0.52       -7.81      9.58 o 
  -3   5   8        0.00       -7.10     11.00 o 
  -2   5   8       24.01       10.82     13.13 o 
  -1   5   8       20.62       36.73     16.15 o 
   0   5   8     1235.69     1092.86     56.96 o 
   1   5   8     1597.74     1687.38     64.84 o 
   2   5   8      159.45      157.37     21.01 o 
   3   5   8        1.15       -0.19     11.92 o 
   4   5   8        4.89       27.86     30.34 o 
  -3   6   8       21.18       16.50     19.34 o 
  -2   6   8       49.99       38.50     16.86 o 
  -1   6   8      925.31     1258.23     77.36 o 
   0   6   8       33.53       26.26     12.24 o 
   1   6   8        4.61        8.36      5.53 o 
   2   6   8        2.86        4.57      8.85 o 
   3   6   8       82.06       68.00     18.44 o 
   4   6   8        0.02      -15.44     20.94 o 
  -3   7   8        9.42       -0.71     13.13 o 
  -2   7   8       10.49       18.99     14.20 o 
  -1   7   8       87.98      100.61     26.26 o 
   0   7   8       60.62       48.22      9.38 o 
   1   7   8       76.74       66.16      9.04 o 
   2   7   8       27.10       32.98     12.27 o 
   3   7   8        1.27       -2.31     17.92 o 
   4   7   8       15.91       25.02     27.15 o 
  -3   8   8        2.20       -1.42     14.73 o 
  -2   8   8       49.10       70.27     25.20 o 
  -1   8   8      284.57      300.05     42.59 o 
   0   8   8      219.07      247.40     25.79 o 
   1   8   8      283.31      269.70     23.17 o 
   2   8   8      103.43       97.23     18.01 o 
   3   8   8       15.07       27.33     22.89 o 
   4   8   8       67.20       90.49     37.97 o 
  -3   9   8        0.17       -4.61     18.81 o 
  -2   9   8       24.40       30.34     21.65 o 
  -1   9   8        3.23        7.45     14.37 o 
   0   9   8      125.61      126.03     14.00 o 
   1   9   8      183.73      184.97     16.17 o 
   2   9   8      108.20      100.18     34.07 o 
   3   9   8      130.51      144.26     40.81 o 
   4   9   8        5.51       19.52     39.39 o 
  -3  10   8        0.34       12.60     21.47 o 
  -2  10   8        2.54        9.94     19.34 o 
  -1  10   8      149.28      152.95     33.89 o 
   0  10   8      224.89      195.85     17.12 o 
   1  10   8        0.59        2.03      6.06 o 
   2  10   8       44.94       47.26     14.47 o 
   3  10   8        5.55        7.45     22.53 o 
   4  10   8        1.77        6.03     28.39 o 
  -3  11   8        2.37       -4.97     13.84 o 
  -2  11   8       26.83       40.63     20.76 o 
  -1  11   8       28.26       11.89     20.76 o 
   0  11   8        4.41       26.52      9.06 o 
   1  11   8        5.51       11.83      8.42 o 
   2  11   8      177.83      190.22     39.39 o 
   3  11   8        4.30       57.85     35.84 o 
  -3  12   8        3.24        3.19     20.05 o 
  -2  12   8       10.58        5.15     20.76 o 
  -1  12   8       26.75       25.37     23.78 o 
   0  12   8       33.63       50.36     10.73 o 
   1  12   8        0.04        1.93      7.62 o 
   2  12   8      537.35      603.48     70.44 o 
   3  12   8       17.66       36.20     29.46 o 
  -2  13   8       67.29       74.70     26.26 o 
  -1  13   8      116.78      137.88     25.82 o 
   0  13   8       18.84       23.48     10.60 o 
   1  13   8      133.85      114.26     19.40 o 
   2  13   8      279.99      366.24     58.73 o 
   3  13   8       41.88       28.39     32.12 o 
  -2  14   8       29.67       37.44     25.55 o 
  -1  14   8       28.64       25.05     17.21 o 
   0  14   8        4.03        0.64     10.09 o 
   1  14   8      117.22       87.89     13.51 o 
   2  14   8        9.69       25.55     27.86 o 
   3  14   8        0.04       10.65     28.04 o 
  -2  15   8        0.02       -0.71     15.97 o 
  -1  15   8       58.28       63.10     20.61 o 
   0  15   8       31.09       17.18     15.30 o 
   1  15   8       45.41       39.26     11.71 o 
   2  15   8       19.80       20.58     21.29 o 
   3  15   8       81.70      159.70     50.22 o 
  -2  16   8        0.12      -12.24     15.61 o 
  -1  16   8        1.21        3.18     15.00 o 
   0  16   8       38.19       38.29     16.15 o 
   1  16   8       18.78        3.74     12.48 o 
   2  16   8       20.03       11.89     22.18 o 
   3  16   8       12.40        7.63     28.75 o 
  -1  17   8        4.74       11.62     20.29 o 
   0  17   8        7.28        7.00     16.09 o 
   1  17   8       52.38       64.23     31.76 o 
   2  17   8       20.45      235.64     56.43 o 
  -1  18   8        0.96       12.76     21.26 o 
   0  18   8       27.48       28.90     14.79 o 
   1  18   8       23.63       24.31     32.29 o 
   2  18   8        9.33       -2.31     20.58 o 
  -1  19   8        1.02        6.16     21.39 o 
   0  19   8       17.19        9.58     23.60 o 
   1  19   8        7.05       23.24     33.18 o 
   2  19   8        2.37       -7.63     27.86 o 
   0  20   8        0.89        4.08     32.47 o 
   1  20   8        1.79        6.57     33.89 o 
   0 -19   9        9.09       24.49     25.91 o 
  -1 -18   9       22.53       21.83     23.95 o 
   0 -18   9       20.36        6.39     18.99 o 
   1 -18   9       24.58       25.73     28.21 o 
  -2 -17   9       29.43       12.07     28.39 o 
  -1 -17   9        0.63       -2.84     25.37 o 
   0 -17   9        5.43       -6.03     17.57 o 
   1 -17   9       24.70       66.72     37.09 o 
  -2 -16   9        3.91        9.23     32.12 o 
  -1 -16   9       22.15        1.77     18.81 o 
   0 -16   9       17.71       24.31     28.04 o 
   1 -16   9        8.63       16.35     17.05 o 
   2 -16   9        9.17        9.45     18.76 o 
  -2 -15   9        7.74       12.07     29.28 o 
  -1 -15   9       49.82       18.28     21.47 o 
   0 -15   9        8.90        3.73     17.92 o 
   1 -15   9        0.12       23.30     17.31 o 
   2 -15   9        1.38        5.12     22.08 o 
  -3 -14   9        1.46      -17.39     27.50 o 
  -2 -14   9        0.05        2.66     18.28 o 
  -1 -14   9        0.37        1.42     16.50 o 
   0 -14   9      123.67      108.59     31.41 o 
   1 -14   9        0.85       -0.32     13.61 o 
   2 -14   9        0.16       13.03     18.80 o 
  -3 -13   9       14.98       39.75     23.60 o 
  -2 -13   9       46.05       59.44     29.46 o 
  -1 -13   9       61.93       69.02     33.54 o 
   0 -13   9        0.50       34.96     22.18 o 
   1 -13   9      140.49      122.66     22.26 o 
   2 -13   9        2.90        2.13     13.44 o 
  -3 -12   9        3.95       37.26     28.92 o 
  -2 -12   9       19.59        3.73     16.86 o 
  -1 -12   9      186.73      209.91     41.17 o 
   0 -12   9       84.99       72.24     16.44 o 
   1 -12   9       23.63       22.51     15.88 o 
   2 -12   9        6.05       16.18     14.55 o 
   3 -12   9        0.03       11.00     30.34 o 
  -3 -11   9       51.57       40.99     23.42 o 
  -2 -11   9      239.04      176.02     36.20 o 
  -1 -11   9        0.01        6.92     17.39 o 
   0 -11   9      123.67      107.73     17.59 o 
   1 -11   9      115.04      109.07     20.22 o 
   2 -11   9       18.02       10.11     12.25 o 
   3 -11   9        0.36       19.70     32.47 o 
  -3 -10   9        1.02       17.39     19.87 o 
  -2 -10   9      179.50      161.12     35.49 o 
  -1 -10   9       12.20       10.11     17.57 o 
   0 -10   9      111.54      105.22     30.43 o 
   1 -10   9       99.45      116.28     20.39 o 
   2 -10   9       56.66       78.68     19.24 o 
   3 -10   9        0.15        1.77     23.42 o 
  -3  -9   9        0.85       28.39     23.24 o 
  -2  -9   9      310.60      289.23     44.89 o 
  -1  -9   9       30.52       24.31     18.63 o 
   0  -9   9      183.08      159.26     19.59 o 
   1  -9   9       17.77        5.54      9.94 o 
   2  -9   9       92.27       92.00     19.82 o 
   3  -9   9        3.06        4.79     20.05 o 
  -3  -8   9        0.16        9.23     22.89 o 
  -2  -8   9       70.48       74.70     25.73 o 
  -1  -8   9       65.17       46.49     17.74 o 
   0  -8   9        9.72       13.79      8.92 o 
   1  -8   9       79.09       94.46     16.60 o 
   2  -8   9      161.63      159.88     25.82 o 
   3  -8   9        9.08       16.86     25.73 o 
  -3  -7   9       45.08       38.86     26.26 o 
  -2  -7   9      216.41      174.96     34.42 o 
  -1  -7   9       11.86       20.13     12.07 o 
   0  -7   9      171.01      160.24     18.69 o 
   1  -7   9      468.94      462.63     65.74 o 
   2  -7   9       25.04       15.88     11.54 o 
   3  -7   9        3.54       -1.06     17.74 o 
  -4  -6   9       36.23       39.92     23.24 o 
  -3  -6   9       18.48       29.28     20.76 o 
  -2  -6   9      153.02      106.82     27.15 o 
  -1  -6   9      261.12      230.41     20.76 o 
   0  -6   9      479.45      402.24     27.28 o 
   1  -6   9      342.97      408.24     30.48 o 
   2  -6   9       28.31       34.81     13.06 o 
   3  -6   9        4.86      -12.60     18.63 o 
  -4  -5   9        3.23       34.42     27.15 o 
  -3  -5   9       50.70       75.23     26.08 o 
  -2  -5   9        6.12        4.44     15.44 o 
  -1  -5   9      188.77      164.51     16.37 o 
   0  -5   9      543.24      625.17     32.49 o 
   1  -5   9      810.88      984.17     46.05 o 
   2  -5   9       10.85       10.68      6.39 o 
   3  -5   9        0.11      -10.65     23.42 o 
   4  -5   9       15.12       -4.97     20.76 o 
  -4  -4   9        0.57       19.16     19.87 o 
  -3  -4   9        2.13       10.11     19.87 o 
  -2  -4   9        5.07       -0.71     14.20 o 
  -1  -4   9      117.95      135.61     16.11 o 
   0  -4   9       37.97       38.12     13.93 o 
   1  -4   9        8.75       21.34      9.22 o 
   2  -4   9       10.06        3.52      6.16 o 
   3  -4   9        0.56        3.02     15.08 o 
   4  -4   9        4.47       25.73     28.75 o 
  -4  -3   9       41.36       25.73     21.29 o 
  -3  -3   9       39.06       61.04     25.55 o 
  -2  -3   9        0.29       -7.28      7.68 o 
  -1  -3   9      910.14      959.60     55.01 o 
   0  -3   9      225.37      226.70     19.57 o 
   1  -3   9       54.81       36.16      9.67 o 
   2  -3   9       48.93       19.27     10.75 o 
   3  -3   9       55.40       48.09     23.78 o 
   4  -3   9        5.39        9.58     26.26 o 
  -4  -2   9        0.63        0.89     24.31 o 
  -3  -2   9       16.61        5.15     22.18 o 
  -2  -2   9        2.15        1.95      8.87 o 
  -1  -2   9       50.31       52.31     11.24 o 
   0  -2   9      356.24      348.86     22.14 o 
   1  -2   9      106.88      111.95     10.08 o 
   2  -2   9       14.04       12.20      9.01 o 
   3  -2   9       11.49       14.23     12.79 o 
   4  -2   9        1.08        2.84     17.39 o 
  -4  -1   9        6.47       20.94     20.76 o 
  -3  -1   9        1.34       10.47     26.26 o 
  -2  -1   9      390.08      498.65     33.84 o 
  -1  -1   9      101.59       95.84     13.48 o 
   0  -1   9        3.29        8.64      6.13 o 
   1  -1   9      170.63      166.91     19.64 o 
   2  -1   9        5.72        5.01      9.97 o 
   3  -1   9       43.47       55.09     15.61 o 
   4  -1   9        0.28        7.81     28.04 o 
  -4   0   9       39.30       59.80     27.50 o 
  -3   0   9        0.28        4.56     12.24 o 
  -2   0   9      101.11       87.30     20.05 o 
  -1   0   9      674.21      737.44     45.42 o 
   0   0   9        4.75        6.34      4.73 o 
   1   0   9      264.10      261.27     12.40 o 
   2   0   9        1.34        9.42      8.24 o 
   3   0   9       21.64       37.80     14.65 o 
   4   0   9        2.48       17.21     22.89 o 
  -4   1   9        3.72        7.63     23.78 o 
  -3   1   9       48.78       36.20     19.16 o 
  -2   1   9        0.01        6.57     11.53 o 
  -1   1   9      505.31      583.60     45.25 o 
   0   1   9        3.75        0.53      8.52 o 
   1   1   9     1428.43     1370.75     49.80 o 
   2   1   9       13.74       17.47      9.45 o 
   3   1   9        8.60       11.24     13.21 o 
   4   1   9        0.16       12.63     16.14 o 
  -4   2   9        5.08       10.11     23.60 o 
  -3   2   9       37.97       19.34     14.55 o 
  -2   2   9       53.74       71.69     22.36 o 
  -1   2   9     1135.54     1069.08     61.57 o 
   0   2   9      434.30      412.37     35.84 o 
   1   2   9      378.09      460.98     65.48 o 
   2   2   9      216.53      202.04     22.76 o 
   3   2   9        2.33       -0.54      9.84 o 
   4   2   9       25.00       27.42     19.23 o 
  -3   3   9       12.51       10.11     16.50 o 
  -2   3   9       44.05       59.09     18.81 o 
  -1   3   9      209.35      177.80     26.62 o 
   0   3   9      223.04      218.07     26.62 o 
   1   3   9      486.62      453.33     27.98 o 
   2   3   9      258.20      259.99     26.52 o 
   3   3   9      109.87      103.77     20.32 o 
   4   3   9        1.63       11.71     24.49 o 
  -3   4   9        3.50       -2.66     15.44 o 
  -2   4   9        0.75        8.16     16.50 o 
  -1   4   9      228.94      166.26     26.08 o 
   0   4   9       89.22       96.00     18.10 o 
   1   4   9      331.83      333.18     39.92 o 
   2   4   9      151.54      137.93     19.45 o 
   3   4   9       34.54       69.96     19.50 o 
   4   4   9        4.78       16.15     20.23 o 
  -3   5   9        1.37       14.20     17.03 o 
  -2   5   9       40.07       62.81     23.42 o 
  -1   5   9      242.84      252.68     33.36 o 
   0   5   9      671.09      552.20     42.05 o 
   1   5   9      498.63      553.95     33.54 o 
   2   5   9      203.23      198.72     23.65 o 
   3   5   9        6.14        7.80     12.68 o 
   4   5   9       22.12       76.83     36.20 o 
  -3   6   9        0.03      -12.78     10.47 o 
  -2   6   9       46.88       45.42     20.76 o 
  -1   6   9      271.29      308.04     39.92 o 
   0   6   9      852.04      821.20     53.94 o 
   1   6   9       18.56       20.61      5.85 o 
   2   6   9       30.72       34.35     12.68 o 
   3   6   9        7.90       38.97     28.12 o 
   4   6   9        9.79        9.40     32.12 o 
  -3   7   9        0.04        9.05     17.92 o 
  -2   7   9        0.93        1.24     16.86 o 
  -1   7   9      420.33      532.32     56.43 o 
   0   7   9      211.70      232.62     31.23 o 
   1   7   9      115.35       92.05     10.48 o 
   2   7   9        9.68       11.97     11.87 o 
   3   7   9       15.19       25.02     17.03 o 
   4   7   9        9.10       40.46     31.94 o 
  -3   8   9        0.12        6.92     18.99 o 
  -2   8   9        9.90       19.34     16.32 o 
  -1   8   9        4.19       15.97     18.81 o 
   0   8   9        3.14       44.78     28.04 o 
   1   8   9       46.84       44.96      8.53 o 
   2   8   9        0.63       11.86     13.04 o 
   3   8   9       63.11       81.62     35.13 o 
   4   8   9        0.16        6.39     28.21 o 
  -3   9   9       12.75       20.41     20.94 o 
  -2   9   9       48.38       78.61     25.37 o 
  -1   9   9       15.83       21.83     17.57 o 
   0   9   9      217.91      206.46     17.98 o 
   1   9   9        6.08       25.22     11.66 o 
   2   9   9       22.69       15.59     13.26 o 
   3   9   9        9.05        6.03     20.41 o 
   4   9   9        2.67       12.42     39.21 o 
  -3  10   9        0.17        9.94     19.87 o 
  -2  10   9        0.72       -1.77     14.55 o 
  -1  10   9        0.02        6.57     15.61 o 
   0  10   9      209.88      265.75     25.07 o 
   1  10   9       11.41       15.67      7.08 o 
   2  10   9       14.36       26.70     13.35 o 
   3  10   9      339.49      359.32     62.46 o 
   4  10   9        8.78       28.57     44.01 o 
  -3  11   9        0.90       -6.03     13.66 o 
  -2  11   9        5.16       16.15     17.39 o 
  -1  11   9        7.77        6.74     16.86 o 
   0  11   9       29.22       33.22     10.39 o 
   1  11   9       30.66       29.16      8.26 o 
   2  11   9      336.97      365.76     43.83 o 
   3  11   9        0.08       32.29     33.00 o 
  -3  12   9        0.10        2.48     20.41 o 
  -2  12   9       42.12       39.57     25.55 o 
  -1  12   9      134.18      230.14     43.47 o 
   0  12   9      221.49      219.71     21.05 o 
   1  12   9        1.75        0.40      8.44 o 
   2  12   9        4.32       11.00     19.87 o 
   3  12   9       48.45       87.83     36.73 o 
  -2  13   9       14.94       14.37     18.45 o 
  -1  13   9       12.75        0.35     18.10 o 
   0  13   9       19.73       23.37     10.38 o 
   1  13   9        0.24        5.73      8.35 o 
   2  13   9       56.89       37.62     24.66 o 
   3  13   9        1.22        9.94     24.49 o 
  -2  14   9       25.21       38.33     27.50 o 
  -1  14   9      164.85      158.81     41.70 o 
   0  14   9      128.18      145.27     19.48 o 
   1  14   9      178.70      198.61     22.22 o 
   2  14   9        0.09       17.92     22.00 o 
   3  14   9        0.33        7.28     25.37 o 
  -2  15   9       22.07       21.12     23.78 o 
  -1  15   9       17.21       14.37     22.53 o 
   0  15   9       17.42       23.32     15.08 o 
   1  15   9        5.20        3.45     10.67 o 
   2  15   9       27.17       22.53     22.00 o 
   3  15   9        0.09       23.60     31.05 o 
  -2  16   9        8.71       10.65     23.60 o 
  -1  16   9       13.56        9.23     28.04 o 
   0  16   9        0.40       17.11     17.22 o 
   1  16   9       51.81       51.36     19.12 o 
   2  16   9       95.93       92.45     31.76 o 
   3  16   9        0.13        4.61     31.23 o 
  -1  17   9       13.08       21.85     18.37 o 
   0  17   9       12.18       24.91     18.01 o 
   1  17   9       37.72       33.76     18.14 o 
   2  17   9       22.34       36.73     29.99 o 
  -1  18   9        1.14       18.17     18.74 o 
   0  18   9        0.53       11.25     18.04 o 
   1  18   9        1.78       11.36     22.71 o 
   2  18   9       11.04       41.70     28.04 o 
   0  19   9        6.36        3.57     13.59 o 
   1  19   9        1.07        0.00     30.87 o 
  -1 -18  10        0.77        9.76     26.97 o 
   0 -18  10       10.81       22.71     24.31 o 
  -1 -17  10        2.62        7.63     22.00 o 
   0 -17  10        6.74      -11.00     26.79 o 
   1 -17  10       50.41       84.82     39.57 o 
  -2 -16  10        4.07      -18.99     22.71 o 
  -1 -16  10       35.09       34.96     25.73 o 
   0 -16  10        4.96        9.94     28.39 o 
   1 -16  10       50.41       42.91     18.29 o 
  -2 -15  10        7.68        4.08     27.68 o 
  -1 -15  10        6.69        5.15     19.34 o 
   0 -15  10        6.18       -6.74     16.32 o 
   1 -15  10       30.56       33.97     18.90 o 
   2 -15  10       12.97       26.01     22.71 o 
  -2 -14  10       28.97       13.31     24.13 o 
  -1 -14  10       82.29       83.75     27.50 o 
   0 -14  10       68.23       84.99     31.76 o 
   1 -14  10        4.73       13.47     13.98 o 
   2 -14  10        0.16       -2.03     17.63 o 
  -3 -13  10        0.53        4.61     25.55 o 
  -2 -13  10        0.02       14.37     20.23 o 
  -1 -13  10      230.88      194.83     43.30 o 
   0 -13  10        0.31       -0.18     14.55 o 
   1 -13  10        9.11       17.31     15.00 o 
   2 -13  10        0.06       10.25     19.33 o 
  -3 -12  10       60.93       44.36     25.37 o 
  -2 -12  10        0.21        3.73     22.71 o 
  -1 -12  10      271.62      282.49     46.49 o 
   0 -12  10       12.48       11.64     12.50 o 
   1 -12  10       39.10       23.94     12.33 o 
   2 -12  10        5.95        6.40     15.15 o 
   3 -12  10        0.18      -10.47     22.89 o 
  -3 -11  10        7.31       21.12     26.97 o 
  -2 -11  10        0.55        0.53     21.29 o 
  -1 -11  10      200.15      183.47     35.13 o 
   0 -11  10        0.06       -3.74     10.34 o 
   1 -11  10       80.08       93.46     22.80 o 
   2 -11  10       44.39       47.76     16.84 o 
   3 -11  10        0.96      -23.24     29.81 o 
  -3 -10  10        0.09       -5.68     17.21 o 
  -2 -10  10       12.67       15.08     17.03 o 
  -1 -10  10       38.40       46.67     20.23 o 
   0 -10  10      472.95      431.35     33.40 o 
   1 -10  10        6.98       11.78     11.66 o 
   2 -10  10        4.24        6.49     14.97 o 
   3 -10  10       13.44       11.18     23.07 o 
  -3  -9  10        0.85        2.66     17.57 o 
  -2  -9  10       55.09       29.28     19.34 o 
  -1  -9  10      611.20      446.44     50.75 o 
   0  -9  10       30.67       49.84     12.60 o 
   1  -9  10       49.15       43.47     13.47 o 
   2  -9  10       66.12       67.74     18.19 o 
   3  -9  10        8.86       -0.89     18.10 o 
  -3  -8  10       19.09       33.54     26.97 o 
  -2  -8  10       58.78      138.76     34.07 o 
  -1  -8  10       42.20       54.65     19.70 o 
   0  -8  10        5.43       22.02     11.44 o 
   1  -8  10      138.70      145.89     21.24 o 
   2  -8  10       76.33       90.80     20.20 o 
   3  -8  10        1.01       -9.05     25.20 o 
  -3  -7  10        6.72        1.24     24.31 o 
  -2  -7  10       15.70       27.68     18.10 o 
  -1  -7  10       13.61       18.42      9.45 o 
   0  -7  10       55.59       46.99     11.37 o 
   1  -7  10       26.12       17.43      9.58 o 
   2  -7  10        0.05       -7.49     10.66 o 
   3  -7  10        4.47       15.08     23.42 o 
  -3  -6  10       45.46       57.31     31.94 o 
  -2  -6  10       23.17       38.50     23.07 o 
  -1  -6  10       20.07       15.22      8.40 o 
   0  -6  10       54.71       49.62     12.13 o 
   1  -6  10      128.38      149.48     19.65 o 
   2  -6  10       11.33        9.58     15.44 o 
   3  -6  10       49.38       36.38     27.33 o 
  -4  -5  10        6.07       -7.10     21.12 o 
  -3  -5  10      139.02      158.10     40.28 o 
  -2  -5  10        2.11       21.83     22.00 o 
  -1  -5  10        4.71       15.01      7.88 o 
   0  -5  10      883.33      920.04     41.04 o 
   1  -5  10       45.50       43.74     11.15 o 
   2  -5  10       13.63       34.60     17.92 o 
   3  -5  10        2.77        1.77     24.13 o 
  -4  -4  10        0.94       16.15     27.33 o 
  -3  -4  10        3.29        6.21     26.08 o 
  -2  -4  10       45.60       75.06     23.60 o 
  -1  -4  10        7.28       19.15      9.32 o 
   1  -4  10      195.51      176.43     18.14 o 
   2  -4  10        0.99        0.69      9.36 o 
   3  -4  10        0.21        6.57     18.99 o 
   4  -4  10        8.66        5.86     22.89 o 
  -4  -3  10        0.38       -9.23     18.99 o 
  -3  -3  10        0.05      -10.47     23.42 o 
  -2  -3  10      260.36      296.71     46.93 o 
  -1  -3  10       78.10       61.22     11.79 o 
   0  -3  10      653.06      663.66     51.01 o 
   1  -3  10      628.40      651.04     31.31 o 
   2  -3  10       40.79       68.11     14.07 o 
   3  -3  10        0.40       -3.19     20.94 o 
   4  -3  10        1.36       15.44     27.68 o 
  -4  -2  10        8.29       -7.63     20.05 o 
  -3  -2  10       38.92       42.59     28.04 o 
  -2  -2  10      154.07      168.92     20.72 o 
  -1  -2  10      418.58      518.18     80.56 o 
   0  -2  10     2254.93     2527.97     99.46 o 
   1  -2  10       33.42       21.37      7.81 o 
   2  -2  10        0.01        6.07     10.38 o 
   3  -2  10        2.25        5.21     10.73 o 
   4  -2  10       10.57       22.00     24.13 o 
  -4  -1  10        4.99       20.58     26.08 o 
  -3  -1  10        0.05        5.86     27.86 o 
  -2  -1  10       37.81       39.69     13.87 o 
  -1  -1  10      114.16      116.63     16.01 o 
   0  -1  10     1117.58     1230.77     43.65 o 
   1  -1  10      588.14      728.51     28.17 o 
   2  -1  10       21.81       28.71     11.29 o 
   3  -1  10       23.10       37.19     14.15 o 
   4  -1  10        2.37       -4.44     29.46 o 
  -4   0  10       14.92       35.49     31.76 o 
  -3   0  10       15.62       -1.77     16.68 o 
  -2   0  10        5.03       10.87     10.70 o 
  -1   0  10        5.93        6.39      7.40 o 
   0   0  10      854.84      851.66     36.58 o 
   1   0  10      619.26      701.87     25.53 o 
   2   0  10       59.08       55.05     12.46 o 
   3   0  10        4.52       18.00     12.11 o 
   4   0  10        0.79        2.13     27.15 o 
  -4   1  10        0.50       27.33     29.10 o 
  -3   1  10       25.70       60.33     24.13 o 
  -2   1  10        3.99       11.53     13.66 o 
  -1   1  10        0.36        2.48      9.94 o 
   0   1  10      950.74     1043.44     92.80 o 
   1   1  10       42.30       92.68     39.13 o 
   2   1  10        2.57        8.58     11.03 o 
   3   1  10       36.40       37.76     20.32 o 
   4   1  10       20.40        6.78     16.28 o 
  -4   2  10        7.44       27.68     27.33 o 
  -3   2  10        0.17       14.91     19.16 o 
  -2   2  10      127.98      146.03     26.97 o 
  -1   2  10      662.01      830.25     58.02 o 
   0   2  10     1953.92     2016.79     84.82 o 
   1   2  10        0.33       12.97      9.53 o 
   2   2  10      264.79      265.35     26.83 o 
   3   2  10        1.97        2.07     10.10 o 
   4   2  10        5.20        3.56     13.75 o 
  -3   3  10        6.14       25.55     21.47 o 
  -2   3  10        0.03        2.66     16.32 o 
  -1   3  10      425.70      500.21     46.84 o 
   1   3  10      318.02      299.40     14.67 o 
   2   3  10       61.32       69.89     16.36 o 
   3   3  10       14.24       12.68     14.28 o 
   4   3  10        3.40        1.70     13.61 o 
  -3   4  10        1.13       20.58     20.58 o 
  -2   4  10      174.39      234.58     38.86 o 
  -1   4  10      172.47      308.57     37.26 o 
   0   4  10       36.14       53.05     15.61 o 
   1   4  10      378.95      445.75     36.38 o 
   2   4  10       29.00       27.20     10.88 o 
   3   4  10       41.79       38.90     15.79 o 
   4   4  10        0.05       11.89     24.13 o 
  -3   5  10        8.33       12.60     18.63 o 
  -2   5  10        1.85        6.57     18.63 o 
  -1   5  10       18.24       17.57     13.66 o 
   0   5  10     1396.02     1162.95     62.64 o 
   1   5  10      158.61      135.89     19.78 o 
   2   5  10        1.26       -1.67      9.76 o 
   3   5  10       27.07       48.74     18.25 o 
   4   5  10        6.49       12.24     21.65 o 
  -3   6  10       31.64       42.41     22.18 o 
  -2   6  10      171.30      253.56     42.41 o 
  -1   6  10       81.07       43.47     16.50 o 
   1   6  10        2.11        7.88      7.37 o 
   2   6  10      134.84      133.71     21.38 o 
   3   6  10       55.91       68.52     19.07 o 
   4   6  10       14.60       35.13     32.65 o 
  -3   7  10        2.88       15.08     16.68 o 
  -2   7  10       14.36       21.65     22.71 o 
  -1   7  10       14.67       20.76     17.39 o 
   0   7  10        2.74        7.10      9.76 o 
   1   7  10      136.43      123.72     11.70 o 
   2   7  10        4.36       20.88     13.17 o 
   3   7  10      165.69      227.64     31.32 o 
   4   7  10       11.42       12.24     26.26 o 
  -3   8  10        4.22       17.57     16.50 o 
  -2   8  10        1.28      -11.71     15.79 o 
  -1   8  10       22.58       11.89     14.37 o 
   0   8  10       51.12       53.94     17.03 o 
   1   8  10      446.89      425.82     23.25 o 
   2   8  10      178.87      154.11     22.83 o 
   3   8  10       60.78       62.99     29.99 o 
   4   8  10       22.97       14.20     27.50 o 
  -3   9  10       13.59       12.07     20.41 o 
  -2   9  10       18.74       -4.26     21.47 o 
  -1   9  10        0.56       32.65     22.00 o 
   0   9  10       71.35       55.72     18.81 o 
   1   9  10        4.21       13.94      6.91 o 
   2   9  10      309.11      314.18     31.78 o 
   3   9  10       74.10      151.18     40.46 o 
   4   9  10        0.55      -12.42     35.49 o 
  -3  10  10       15.06       20.58     21.83 o 
  -2  10  10        0.81       10.29     23.95 o 
  -1  10  10       96.31       85.88     27.86 o 
   0  10  10      193.28      171.93     22.68 o 
   1  10  10      137.40      119.80     14.28 o 
   2  10  10       16.77       55.83     20.85 o 
   3  10  10       31.98       58.91     35.13 o 
  -3  11  10        1.38        3.02     17.03 o 
  -2  11  10        2.54       -0.71     24.49 o 
  -1  11  10        3.57       18.99     24.31 o 
   0  11  10      107.07      173.51     23.58 o 
   1  11  10       74.54       55.48     11.24 o 
   2  11  10       22.05       49.78     15.41 o 
   3  11  10       72.23       55.54     32.12 o 
  -2  12  10        0.56       23.42     27.68 o 
  -1  12  10       78.34      159.70     38.15 o 
   0  12  10       26.17       28.35     12.47 o 
   1  12  10        5.93       -0.36      7.44 o 
   2  12  10      241.00      316.55     53.59 o 
   3  12  10        0.18       -3.37     24.66 o 
  -2  13  10        3.67        3.55     22.18 o 
  -1  13  10       44.05       56.96     31.41 o 
   0  13  10        0.20        4.88     11.38 o 
   1  13  10       81.37       81.86     14.13 o 
   2  13  10      335.73      359.85     55.54 o 
   3  13  10        0.22       11.18     28.21 o 
  -2  14  10        7.79        7.63     23.24 o 
  -1  14  10        0.23        2.66     26.08 o 
   0  14  10        9.21        1.51     13.59 o 
   1  14  10      152.26      124.85     18.21 o 
   2  14  10        5.87       -0.18     18.81 o 
   3  14  10       26.79       38.33     32.12 o 
  -2  15  10        5.85        2.48     21.29 o 
  -1  15  10        1.18        3.73     19.52 o 
   0  15  10       50.39       50.58     18.63 o 
   1  15  10       55.65       61.84     19.01 o 
   2  15  10      211.95      239.55     47.55 o 
   3  15  10        0.20       15.26     37.44 o 
  -2  16  10        0.51       -4.44     29.63 o 
  -1  16  10        2.38       -4.79     26.62 o 
   0  16  10        6.74       21.00     16.73 o 
   1  16  10       59.08       50.77     18.03 o 
   2  16  10       13.14       14.37     22.00 o 
  -1  17  10        5.85       23.07     22.89 o 
   0  17  10       30.80       38.40     23.78 o 
   1  17  10        2.88       -6.47     13.88 o 
   2  17  10        7.55       20.76     30.16 o 
  -1  18  10       14.67       32.47     31.05 o 
   0  18  10        1.18        3.83     15.59 o 
   2  18  10        0.01        7.81     30.87 o 
   0  19  10        1.97       27.77     21.46 o 
   0 -18  11        0.67        3.73     22.18 o 
  -1 -17  11       12.24       12.24     23.24 o 
   0 -17  11        3.91       23.42     24.49 o 
   1 -17  11        2.72       23.07     32.83 o 
  -2 -16  11        3.07        1.77     25.02 o 
  -1 -16  11        6.98        0.89     19.70 o 
   0 -16  11        6.37      -14.02     25.20 o 
   1 -16  11       17.91       22.18     23.24 o 
  -2 -15  11        3.87       28.57     24.84 o 
  -1 -15  11        6.80       15.97     20.76 o 
   0 -15  11      156.37      207.96     43.65 o 
   1 -15  11        2.01       11.87     17.18 o 
   2 -15  11       12.11       12.60     28.57 o 
  -2 -14  11       13.28       10.47     20.23 o 
  -1 -14  11      186.36      194.83     40.81 o 
   0 -14  11        7.60       26.44     25.55 o 
   1 -14  11       15.89       18.85     13.41 o 
   2 -14  11        4.82        5.50     28.21 o 
  -3 -13  11        1.86        8.52     20.23 o 
  -2 -13  11       21.91       21.83     26.08 o 
  -1 -13  11       14.11        3.02     18.63 o 
   0 -13  11      110.60      135.39     32.47 o 
   1 -13  11       58.06       61.52     17.45 o 
   2 -13  11        5.12       19.87     22.18 o 
  -3 -12  11        7.14       -0.18     20.58 o 
  -2 -12  11        0.31       -3.37     18.28 o 
  -1 -12  11       66.46       97.06     31.23 o 
   0 -12  11      299.53      526.47     61.39 o 
   1 -12  11        8.62       14.27     15.66 o 
   2 -12  11       19.75       16.86     20.05 o 
  -3 -11  11        0.77        4.79     26.08 o 
  -2 -11  11        2.03       13.84     16.50 o 
  -1 -11  11       14.99       21.12     17.39 o 
   0 -11  11        0.55       53.19     15.77 o 
   1 -11  11       54.19       42.37     15.01 o 
   2 -11  11        0.26       -2.31     18.81 o 
   3 -11  11        0.07       11.36     24.49 o 
  -3 -10  11       21.56       29.28     21.65 o 
  -2 -10  11        3.22       16.68     24.31 o 
  -1 -10  11        1.07       43.83     22.36 o 
   0 -10  11      336.57      362.33     30.54 o 
   1 -10  11       52.89       45.12     15.39 o 
   2 -10  11        8.88        4.97     20.23 o 
   3 -10  11        0.24       -7.98     25.37 o 
  -3  -9  11        0.01       24.13     20.94 o 
  -2  -9  11       87.96       84.46     31.05 o 
  -1  -9  11      142.23      115.87     27.50 o 
   0  -9  11       88.12      206.94     27.24 o 
   1  -9  11      138.06      170.42     24.07 o 
   2  -9  11       34.63       29.81     25.91 o 
   3  -9  11        0.46        6.92     18.10 o 
  -3  -8  11       57.64       94.58     34.60 o 
  -2  -8  11      199.57      209.74     41.52 o 
  -1  -8  11       12.88       51.99     21.12 o 
   0  -8  11      101.04      102.47     17.19 o 
   1  -8  11       87.42       99.86     18.29 o 
   2  -8  11       71.90       79.85     30.87 o 
   3  -8  11        4.98       -8.87     30.87 o 
  -3  -7  11       10.67       44.01     28.39 o 
  -2  -7  11      403.45      412.02     55.18 o 
  -1  -7  11       11.24       27.24     10.56 o 
   0  -7  11      196.20      176.52     20.24 o 
   1  -7  11       14.48       24.03     10.63 o 
   2  -7  11       54.32       62.28     25.37 o 
   3  -7  11        0.85       -1.95     21.83 o 
  -3  -6  11        3.51       32.65     22.71 o 
  -2  -6  11        1.91       42.05     25.55 o 
  -1  -6  11      112.07      113.13     16.07 o 
   0  -6  11       80.00      126.92     17.61 o 
   1  -6  11        8.10       16.53     11.47 o 
   2  -6  11       36.85       57.31     24.66 o 
   3  -6  11        5.71       16.68     20.94 o 
  -3  -5  11        0.72        8.34     19.16 o 
  -2  -5  11        2.43       -0.18     15.44 o 
  -1  -5  11      319.34      264.02     22.72 o 
   0  -5  11      210.22      202.12     21.83 o 
   1  -5  11       15.34       16.35      9.43 o 
   2  -5  11      120.99       95.64     28.75 o 
   3  -5  11        3.89       39.39     27.68 o 
  -3  -4  11        0.00      -19.16     14.55 o 
  -2  -4  11        2.13       10.82     15.08 o 
  -1  -4  11      259.13      270.12     25.07 o 
   0  -4  11       38.70       80.49     14.06 o 
   1  -4  11      599.63      615.33     65.03 o 
   2  -4  11        2.89        7.96      9.23 o 
   3  -4  11        5.26       18.10     19.34 o 
  -3  -3  11       24.81       34.42     24.84 o 
  -2  -3  11       21.23       24.81     11.45 o 
  -1  -3  11       37.90       45.43     12.27 o 
   0  -3  11      290.75      245.99     21.62 o 
   1  -3  11      485.46      561.82     60.33 o 
   2  -3  11        0.56       30.70     11.81 o 
   3  -3  11        0.02       44.18     28.04 o 
   4  -3  11        0.01       12.78     33.71 o 
  -3  -2  11        8.53       22.89     21.65 o 
  -2  -2  11        0.16        1.53     11.09 o 
  -1  -2  11       40.85       67.31     13.85 o 
   0  -2  11       25.24      130.38     15.93 o 
   1  -2  11       91.25       80.07     12.32 o 
   2  -2  11        1.53        2.57      9.66 o 
   3  -2  11        1.00        0.73     10.23 o 
   4  -2  11        0.04        3.90     22.89 o 
  -3  -1  11       89.78      114.63     40.99 o 
  -2  -1  11      155.13      173.86     23.49 o 
  -1  -1  11       30.60       30.92     10.27 o 
   0  -1  11      840.45      818.70     38.15 o 
   1  -1  11       36.91       50.15      9.42 o 
   2  -1  11       24.41       36.40     11.74 o 
   3  -1  11        5.65       17.87     12.35 o 
   4  -1  11        2.24        7.81     30.16 o 
  -3   0  11        1.74       -1.06     19.34 o 
  -2   0  11        7.71        5.80     11.55 o 
  -1   0  11      497.11      403.66     29.29 o 
   0   0  11       13.70      162.04     17.84 o 
   1   0  11        1.91        5.95      5.04 o 
   2   0  11      378.15      408.61     32.79 o 
   3   0  11       17.51       32.97     15.41 o 
   4   0  11        0.16        7.45     30.70 o 
  -3   1  11        7.99       24.60     14.14 o 
  -2   1  11       39.21       34.60     15.61 o 
  -1   1  11       70.91       97.41     20.23 o 
   0   1  11      347.51      297.05     22.96 o 
   1   1  11      235.50      249.59     17.00 o 
   2   1  11       45.54       67.10     19.25 o 
   3   1  11       26.16       11.60     12.95 o 
   4   1  11       16.99       29.46     24.13 o 
  -3   2  11        1.14        2.31     19.87 o 
  -2   2  11       39.68       26.26     15.26 o 
  -1   2  11       80.43       97.06     21.65 o 
   0   2  11        9.18      214.53     28.75 o 
   1   2  11       64.12       75.56      8.13 o 
   2   2  11       38.50       49.26     13.01 o 
   3   2  11       55.23       67.09     17.00 o 
   4   2  11        0.31      -13.89     16.37 o 
  -3   3  11        6.92        9.05     20.94 o 
  -2   3  11       86.13       73.28     20.76 o 
  -1   3  11      158.75      162.00     28.39 o 
   0   3  11      477.86      396.58     39.21 o 
   1   3  11      814.69      883.43     28.97 o 
   2   3  11      109.60      132.15     20.28 o 
   3   3  11        1.22       20.74     13.85 o 
   4   3  11        2.56        9.21     17.23 o 
  -3   4  11        0.94       -0.18     14.37 o 
  -2   4  11        4.24       -0.71     11.36 o 
  -1   4  11      389.21      453.36     48.44 o 
   0   4  11       27.44       56.25     16.68 o 
   1   4  11       74.37       89.36     23.42 o 
   2   4  11       23.58       49.01     14.30 o 
   3   4  11       99.52      130.57     23.79 o 
   4   4  11       17.39       44.36     29.46 o 
  -3   5  11        6.94       11.36     17.92 o 
  -2   5  11       79.18       85.53     29.28 o 
  -1   5  11       13.25        7.81     13.13 o 
   0   5  11      191.36      192.35     28.92 o 
   1   5  11      391.28      416.50     32.24 o 
   2   5  11      294.94      303.05     31.19 o 
   3   5  11        3.05        2.52     13.08 o 
   4   5  11       21.89       43.30     26.79 o 
  -3   6  11       34.67       50.75     22.89 o 
  -2   6  11       81.63      121.19     31.23 o 
  -1   6  11       32.87       51.28     19.70 o 
   0   6  11        0.19       53.23     16.68 o 
   1   6  11      228.03      231.36     24.39 o 
   2   6  11      102.76       86.11     19.04 o 
   3   6  11        6.97       31.73     17.12 o 
   4   6  11        1.00       20.23     32.12 o 
  -3   7  11       45.70       72.57     30.70 o 
  -2   7  11       20.70       19.87     19.52 o 
  -1   7  11       38.39       34.96     18.45 o 
   0   7  11      219.98      220.03     31.23 o 
   1   7  11       55.00       51.90     13.47 o 
   2   7  11        0.49        2.32      9.72 o 
   3   7  11       51.10       67.76     21.64 o 
   4   7  11       97.52      157.21     48.80 o 
  -3   8  11        1.16       34.78     21.83 o 
  -2   8  11       56.23       94.22     33.36 o 
  -1   8  11      151.58      184.72     34.96 o 
   0   8  11        2.90       50.75     17.39 o 
   1   8  11       65.50       38.56     11.81 o 
   2   8  11      275.76      300.22     31.18 o 
   3   8  11        6.50       20.76     22.36 o 
   4   8  11        0.29       28.21     29.46 o 
  -3   9  11        4.39        0.35     20.23 o 
  -2   9  11        6.01        4.44     18.10 o 
  -1   9  11        7.53       -3.37     13.13 o 
   0   9  11       59.99       81.62     21.65 o 
   1   9  11        0.24        5.33      7.61 o 
   2   9  11       77.82       38.12     17.92 o 
   3   9  11        7.20      -10.82     17.57 o 
  -3  10  11        0.00       17.57     27.50 o 
  -2  10  11        0.14       -8.69     23.07 o 
  -1  10  11       10.30        6.39     14.91 o 
   0  10  11      424.27      404.39     46.31 o 
   1  10  11       47.83       95.36     13.68 o 
   2  10  11        2.72        7.43     12.10 o 
   3  10  11       42.24       31.05     33.18 o 
  -3  11  11       13.44        2.48     21.12 o 
  -2  11  11        4.92        9.94     28.04 o 
  -1  11  11       76.97       94.04     32.65 o 
   0  11  11        1.78       66.90     22.36 o 
   1  11  11      344.39      309.70     22.95 o 
   2  11  11        0.23        6.03     13.59 o 
   3  11  11      123.52      132.19     42.76 o 
  -2  12  11       14.72       51.46     31.94 o 
  -1  12  11      158.53      235.64     45.60 o 
   0  12  11      124.84      117.53     21.38 o 
   1  12  11       31.14       53.79     11.67 o 
   2  12  11       40.31       23.10     14.10 o 
   3  12  11        1.32       19.52     26.44 o 
  -2  13  11        7.02        1.60     21.83 o 
  -1  13  11        1.40       37.09     27.15 o 
   0  13  11      478.30      674.55     47.73 o 
   1  13  11      163.44      143.45     17.91 o 
   2  13  11        2.75       -4.79     22.89 o 
   3  13  11      112.57      137.34     46.84 o 
  -2  14  11       37.03       40.63     29.28 o 
  -1  14  11       26.18       71.51     32.12 o 
   0  14  11        4.68       45.15     17.13 o 
   1  14  11        0.95        1.47     13.24 o 
   2  14  11       21.29       13.49     18.81 o 
   3  14  11        3.81       30.16     39.57 o 
  -2  15  11        1.40       18.99     33.71 o 
  -1  15  11        8.66       23.24     30.34 o 
   0  15  11      120.21      106.60     33.98 o 
   1  15  11       66.37       63.56     17.06 o 
   2  15  11       23.23        8.52     22.36 o 
   3  15  11        0.01       31.58     40.99 o 
  -1  16  11       26.17       31.23     23.78 o 
   0  16  11       23.74       71.87     21.35 o 
   1  16  11        1.60        7.66     12.78 o 
   2  16  11        6.12        4.08     18.99 o 
  -1  17  11        1.11        4.97     26.62 o 
   0  17  11        8.92       26.94     16.49 o 
   1  17  11        0.02       -6.03     20.76 o 
   2  17  11        0.00       14.55     19.16 o 
  -1  18  11        0.32       11.18     20.76 o 
   0  18  11        3.74       16.94     20.44 o 
   2  18  11        1.23        7.81     28.04 o 
   0  19  11        2.81       23.72     21.27 o 
  -1 -17  12        0.32       -2.48     28.21 o 
   0 -17  12       18.49       33.71     27.50 o 
  -1 -16  12        1.09       -9.94     30.52 o 
   0 -16  12       27.40       48.09     30.87 o 
   1 -16  12        9.79       23.07     26.26 o 
  -2 -15  12        0.01        1.95     27.33 o 
  -1 -15  12       77.49       70.98     32.12 o 
   0 -15  12       38.87       51.10     31.41 o 
   1 -15  12        9.25       68.44     57.67 o 
  -2 -14  12       21.68       45.60     31.23 o 
  -1 -14  12        0.44        0.18     27.86 o 
   0 -14  12        6.70       29.28     20.58 o 
   1 -14  12        5.52       23.54     15.18 o 
   2 -14  12        0.73        6.21     22.36 o 
  -2 -13  12       23.25       23.24     22.18 o 
  -1 -13  12       23.93       53.94     30.52 o 
   0 -13  12      274.72      293.31     47.20 o 
   1 -13  12       42.41       56.46     18.74 o 
   2 -13  12        1.67       -5.68     16.68 o 
  -3 -12  12       10.09       33.18     32.29 o 
  -2 -12  12        0.00       -0.53     23.24 o 
  -1 -12  12       40.74       60.68     25.37 o 
   0 -12  12       97.27      161.65     36.91 o 
   1 -12  12       95.51      112.46     23.32 o 
   2 -12  12        3.09        8.69     17.74 o 
  -3 -11  12       27.49       20.76     28.57 o 
  -2 -11  12       12.10        0.53     16.68 o 
  -1 -11  12        0.08       -0.71     19.87 o 
   0 -11  12       20.86       25.18     14.11 o 
   1 -11  12       32.71       35.23     16.69 o 
   2 -11  12        9.15        9.94     22.18 o 
  -3 -10  12       40.75       26.26     23.24 o 
  -2 -10  12      116.20      107.35     31.58 o 
  -1 -10  12      240.72      322.06     48.80 o 
   0 -10  12       23.25       36.64     13.77 o 
   1 -10  12      321.41      332.73     33.23 o 
   2 -10  12       13.84        8.52     21.12 o 
   3 -10  12        8.84       35.31     30.34 o 
  -3  -9  12       15.09       -4.44     18.99 o 
  -2  -9  12        2.08       35.67     26.26 o 
  -1  -9  12      150.16      118.18     28.39 o 
   0  -9  12       14.04       59.30     28.75 o 
   1  -9  12       40.27       27.56     15.05 o 
   2  -9  12       13.38       24.66     20.05 o 
   3  -9  12        0.69       21.47     24.49 o 
  -3  -8  12       28.02       52.17     31.58 o 
  -2  -8  12       14.91       51.10     27.50 o 
  -1  -8  12        6.46       28.21     21.29 o 
   0  -8  12        0.41        6.94      8.33 o 
   1  -8  12       22.24       30.91     13.06 o 
   2  -8  12       65.28       78.43     32.47 o 
   3  -8  12        3.37        4.61     23.78 o 
  -3  -7  12        3.82       -1.24     18.45 o 
  -2  -7  12      176.71      139.47     34.42 o 
  -1  -7  12      109.69      102.43     15.94 o 
   0  -7  12      103.75      101.69     16.06 o 
   1  -7  12       33.41       38.49     12.47 o 
   2  -7  12        0.00        2.13     23.60 o 
   3  -7  12        0.15        2.48     27.50 o 
  -3  -6  12        0.77        7.28     19.52 o 
  -2  -6  12        2.43        6.03     17.92 o 
  -1  -6  12       15.04       10.37      9.15 o 
   0  -6  12       11.86       47.54     12.27 o 
   1  -6  12       10.90       10.96     10.59 o 
   2  -6  12      101.26       71.33     25.73 o 
   3  -6  12        0.66       28.39     22.53 o 
  -3  -5  12        0.64       14.02     27.15 o 
  -2  -5  12       63.94       66.54     29.99 o 
  -1  -5  12        6.31        6.23      8.94 o 
   0  -5  12      172.99      170.56     21.47 o 
   1  -5  12      139.86      165.74     19.10 o 
   2  -5  12       94.23      183.12     40.28 o 
   3  -5  12        4.05        6.57     25.02 o 
  -3  -4  12       28.69       25.02     27.50 o 
  -2  -4  12       86.81       80.38     27.68 o 
  -1  -4  12      373.19      440.84     58.82 o 
   0  -4  12      335.19      399.40     29.33 o 
   1  -4  12       98.98      105.75     16.66 o 
   2  -4  12        0.61       25.95     11.78 o 
   3  -4  12        1.14       -3.73     16.32 o 
  -3  -3  12       11.32        7.45     21.65 o 
  -2  -3  12       96.79      103.98     34.25 o 
  -1  -3  12      463.59      405.40     30.34 o 
   0  -3  12      160.09      218.41     21.32 o 
   1  -3  12      898.13     1023.98    112.85 o 
   2  -3  12       10.73       11.10      8.82 o 
   3  -3  12        6.98        1.95     18.63 o 
  -3  -2  12       25.01       10.65     20.58 o 
  -2  -2  12        2.67       -3.39     10.29 o 
  -1  -2  12       12.65       13.49     18.28 o 
   0  -2  12       91.31      139.87     16.86 o 
   1  -2  12      105.10       80.04     13.26 o 
   2  -2  12       13.53       15.38     11.71 o 
   3  -2  12       39.85       30.16     27.33 o 
   4  -2  12        0.25      -15.97     21.47 o 
  -3  -1  12       50.27       67.07     34.96 o 
  -2  -1  12       53.15       45.76     13.95 o 
  -1  -1  12      252.96      247.41     24.22 o 
   0  -1  12       27.39       54.92     12.89 o 
   1  -1  12       24.26       29.29      9.54 o 
   2  -1  12        0.39        5.42     10.10 o 
   3  -1  12        6.18        0.08     11.47 o 
   4  -1  12       10.30       25.55     32.83 o 
  -3   0  12        8.76       25.55     27.33 o 
  -2   0  12        6.43       16.11     15.88 o 
  -1   0  12        5.68       39.62     12.37 o 
   0   0  12      756.16      854.57     54.92 o 
   1   0  12      165.88      166.34     14.52 o 
   2   0  12       65.14       43.99     14.75 o 
   3   0  12       26.26       37.81     15.26 o 
   4   0  12       15.48       18.99     30.52 o 
  -3   1  12       14.36       14.55     26.62 o 
  -2   1  12       38.56       53.05     18.81 o 
  -1   1  12        7.97        9.40     11.18 o 
   0   1  12       20.08      303.31     34.51 o 
   1   1  12      127.88      150.74     11.61 o 
   2   1  12        7.54       11.56      9.78 o 
   3   1  12        0.01        8.07     14.96 o 
   4   1  12        0.00        3.37     22.53 o 
  -3   2  12        1.68       -1.06     13.66 o 
  -2   2  12        7.27       28.39     18.81 o 
  -1   2  12       97.19       64.59     17.57 o 
   0   2  12      181.62      155.44     25.02 o 
   1   2  12       75.27       85.41      9.26 o 
   2   2  12       71.46       65.23     15.48 o 
   3   2  12        9.21        0.41     12.64 o 
   4   2  12        0.59        6.80     17.40 o 
  -3   3  12        2.20        1.95     20.41 o 
  -2   3  12       38.31       31.41     19.70 o 
  -1   3  12      473.95      506.77     47.38 o 
   0   3  12      180.20      212.22     31.23 o 
   1   3  12       86.55       59.77      9.46 o 
   2   3  12       62.41       72.05     16.05 o 
   3   3  12       69.70      115.21     23.24 o 
   4   3  12        0.02        5.74     18.49 o 
  -3   4  12       24.69        6.57     23.24 o 
  -2   4  12      184.89      244.87     39.21 o 
  -1   4  12      234.63      285.50     40.10 o 
   0   4  12      275.23      214.70     30.87 o 
   1   4  12      373.27      402.41     32.03 o 
   2   4  12       16.82       10.52     10.25 o 
   3   4  12        0.13       14.95     15.74 o 
   4   4  12        7.50       15.61     22.71 o 
  -3   5  12       12.91        4.44     23.78 o 
  -2   5  12       54.13       98.30     26.97 o 
  -1   5  12        0.25        3.37     11.36 o 
   0   5  12      353.11      381.68     41.70 o 
   1   5  12        0.15       13.54     10.35 o 
   2   5  12       54.61       36.11     12.58 o 
   3   5  12        4.35        3.78     16.23 o 
   4   5  12       21.39       50.75     26.62 o 
  -3   6  12        0.72        2.66     24.66 o 
  -2   6  12        1.73      -19.52     19.70 o 
  -1   6  12       21.84       43.30     20.41 o 
   0   6  12        1.78       37.62     15.26 o 
   1   6  12        8.58       11.79      8.94 o 
   2   6  12       69.88       61.74     16.25 o 
   3   6  12       72.43      111.15     23.89 o 
   4   6  12        1.68       20.94     31.94 o 
  -3   7  12        0.60       17.03     22.36 o 
  -2   7  12       21.38       42.94     26.26 o 
  -1   7  12       18.33        7.10     17.92 o 
   0   7  12       72.90       71.69     18.45 o 
   1   7  12        0.06       -2.19      8.34 o 
   2   7  12      233.49      249.60     28.55 o 
   3   7  12       13.56       28.31     16.72 o 
   4   7  12       11.30       41.52     35.13 o 
  -3   8  12       21.94       40.10     31.05 o 
  -2   8  12        0.13       27.15     22.00 o 
  -1   8  12        1.18        4.97     14.55 o 
   0   8  12       52.12       56.60     17.39 o 
   1   8  12      123.39      110.64     19.40 o 
   2   8  12        0.08       74.51     23.33 o 
   3   8  12        1.36        1.93     18.17 o 
  -3   9  12       23.03       54.65     27.33 o 
  -2   9  12        1.27        4.44     18.63 o 
  -1   9  12       11.43        6.21     15.97 o 
   0   9  12       18.61       23.60     14.37 o 
   1   9  12      436.63      356.97     31.15 o 
   2   9  12       69.98       93.70     20.51 o 
   3   9  12       25.64       64.23     35.13 o 
  -3  10  12        8.36       20.58     31.94 o 
  -2  10  12        8.07       23.42     24.31 o 
  -1  10  12       29.12       54.65     27.86 o 
   0  10  12       79.80       62.10     23.24 o 
   1  10  12        7.65       22.84     11.00 o 
   2  10  12       33.09       68.40     19.90 o 
   3  10  12        7.55       -3.37     29.46 o 
  -2  11  12       59.92      111.79     39.75 o 
  -1  11  12      149.27      198.02     42.05 o 
   0  11  12        0.29       15.08     18.99 o 
   1  11  12      782.58      869.07     51.51 o 
   2  11  12       68.64       75.52     19.98 o 
   3  11  12       30.25       13.84     25.91 o 
  -2  12  12        8.61       27.15     32.47 o 
  -1  12  12      170.34      235.29     47.20 o 
   0  12  12        8.60       31.58     24.13 o 
   1  12  12       13.49       18.34     14.14 o 
   2  12  12       14.64       14.67     13.01 o 
   3  12  12       41.36       40.10     30.16 o 
  -2  13  12        3.78       21.65     33.18 o 
  -1  13  12        8.79        2.48     20.76 o 
   0  13  12      301.51      309.63     45.78 o 
   1  13  12      538.10      495.81     40.41 o 
   2  13  12        1.24        7.81     22.00 o 
   3  13  12       23.75       16.50     24.84 o 
  -2  14  12        0.03      -10.82     25.73 o 
  -1  14  12        0.95       -1.42     21.83 o 
   0  14  12       54.63      128.64     36.38 o 
   1  14  12        2.86        7.96     11.98 o 
   2  14  12        1.20        6.57     17.39 o 
   3  14  12        1.99        6.21     36.20 o 
  -2  15  12        0.40      -10.11     25.37 o 
  -1  15  12        6.65       21.29     28.75 o 
   0  15  12       63.10       66.25     19.51 o 
   1  15  12        1.36        3.18     12.01 o 
   2  15  12        0.22       -8.52     17.03 o 
  -1  16  12       19.17       27.68     33.71 o 
   0  16  12       29.70       47.62     29.28 o 
   1  16  12       41.20       38.48     16.97 o 
   2  16  12        5.50        5.68     25.91 o 
  -1  17  12       16.55        5.15     24.49 o 
   0  17  12       10.54       -1.23     16.61 o 
   1  17  12        1.66       -4.08     23.42 o 
   2  17  12        5.68       13.31     26.62 o 
   0  18  12        6.90        3.09     19.65 o 
   0 -17  13        0.01      -20.05     26.62 o 
  -1 -16  13        2.91        5.15     22.36 o 
   0 -16  13        0.77        8.34     21.29 o 
   1 -16  13        5.21       27.86     30.87 o 
  -2 -15  13       51.36       82.86     38.33 o 
  -1 -15  13       20.41       24.66     24.31 o 
   0 -15  13        0.47       25.02     27.33 o 
   1 -15  13       22.85       27.15     29.28 o 
  -2 -14  13        1.61       16.15     21.83 o 
  -1 -14  13       43.76       46.13     27.86 o 
   0 -14  13       20.64       58.91     24.66 o 
   1 -14  13       50.88       60.81     18.15 o 
   2 -14  13       31.54       47.55     31.94 o 
  -2 -13  13      123.00      135.74     38.86 o 
  -1 -13  13       26.41       26.44     23.60 o 
   0 -13  13       36.96       34.25     25.20 o 
   1 -13  13       27.96       40.88     17.63 o 
   2 -13  13        2.59      -15.26     24.49 o 
  -2 -12  13       14.22       28.21     28.57 o 
  -1 -12  13        0.72        8.52     23.60 o 
   0 -12  13        0.08        9.94     22.89 o 
   1 -12  13       14.97       12.68     14.99 o 
   2 -12  13        7.37       22.18     31.58 o 
  -3 -11  13        2.64       27.68     29.81 o 
  -2 -11  13        1.24        9.23     19.52 o 
  -1 -11  13      323.92      325.78     50.22 o 
   0 -11  13      343.77      318.31     31.02 o 
   1 -11  13        7.39       18.50     15.72 o 
   2 -11  13        4.01       16.15     27.50 o 
  -3 -10  13       28.11       39.04     26.62 o 
  -2 -10  13       90.35      157.74     38.33 o 
  -1 -10  13      334.55      270.95     47.02 o 
   0 -10  13       15.15       96.47     19.75 o 
   1 -10  13       68.11       58.28     18.99 o 
   2 -10  13       24.60       36.02     25.02 o 
   3 -10  13        0.00      -20.76     19.34 o 
  -3  -9  13        0.03       -3.37     26.97 o 
  -2  -9  13        0.03       37.97     28.21 o 
  -1  -9  13      228.13      263.50     43.65 o 
   0  -9  13      106.15      107.48     19.57 o 
   1  -9  13        1.18        9.24     13.81 o 
   2  -9  13        6.34       -2.48     16.86 o 
   3  -9  13       11.59        6.03     25.91 o 
  -3  -8  13        1.38        9.05     21.65 o 
  -2  -8  13       21.84       44.89     26.26 o 
  -1  -8  13       18.94       58.73     24.84 o 
   0  -8  13       81.03       71.21     16.29 o 
   1  -8  13        8.00       30.90     14.38 o 
   2  -8  13        7.44       14.20     18.28 o 
   3  -8  13        0.29       36.91     28.21 o 
  -3  -7  13       51.67       70.27     35.31 o 
  -2  -7  13        0.12        2.13     22.89 o 
  -1  -7  13        1.57        5.68     13.84 o 
   0  -7  13       65.01       82.91     17.08 o 
   1  -7  13       50.24       28.57     12.61 o 
   2  -7  13        2.68      -11.53     17.03 o 
   3  -7  13       41.34       63.70     28.75 o 
  -3  -6  13       10.20       24.49     30.70 o 
  -2  -6  13       61.55       49.86     28.21 o 
  -1  -6  13      362.79      352.51     30.11 o 
   0  -6  13      190.73      197.70     22.46 o 
   1  -6  13        7.89       24.42     11.00 o 
   2  -6  13      159.05      165.91     42.23 o 
   3  -6  13        0.66        0.71     26.97 o 
  -3  -5  13        4.90        5.86     23.78 o 
  -2  -5  13        0.16       -4.61     16.15 o 
  -1  -5  13      197.44      194.17     37.35 o 
   0  -5  13        6.43       23.40     10.27 o 
   1  -5  13        0.02        6.07     11.21 o 
   2  -5  13       15.99        7.10     17.74 o 
   3  -5  13        1.33       -2.48     18.10 o 
  -3  -4  13        2.87        6.03     27.50 o 
  -2  -4  13        0.11        6.57     16.50 o 
  -1  -4  13       55.04       34.16     11.52 o 
   0  -4  13       38.48       48.51     12.08 o 
   1  -4  13        6.77        6.79      9.97 o 
   2  -4  13       20.61        2.66     16.86 o 
   3  -4  13        1.57       -7.28     26.44 o 
  -3  -3  13        3.25       18.63     23.07 o 
  -2  -3  13       13.15       18.99     25.91 o 
  -1  -3  13      151.03      157.95     20.93 o 
   0  -3  13       89.67       80.98     14.28 o 
   1  -3  13       50.46       48.44     12.21 o 
   2  -3  13        6.36       10.72     11.36 o 
   3  -3  13        3.72        8.16     20.58 o 
  -3  -2  13       40.01       50.93     26.79 o 
  -2  -2  13       14.13        9.86     11.27 o 
  -1  -2  13       82.69       63.66     14.48 o 
   0  -2  13       62.17       67.99     13.55 o 
   1  -2  13        1.49       12.07     17.39 o 
   2  -2  13       16.04       21.33     10.92 o 
   3  -2  13       22.10       53.41     32.29 o 
  -3  -1  13        8.86       20.94     31.05 o 
  -2  -1  13       47.16       57.67     16.44 o 
  -1  -1  13      103.71       83.55     16.40 o 
   0  -1  13      305.82      276.37     24.47 o 
   1  -1  13       37.87       32.85     10.08 o 
   2  -1  13      129.29       98.47     18.11 o 
   3  -1  13        0.77        7.16     13.60 o 
  -3   0  13       72.90      134.68     44.01 o 
  -2   0  13       60.76       90.13     19.15 o 
  -1   0  13       10.87        2.12      8.67 o 
   0   0  13        4.80       99.21     37.88 o 
   1   0  13       79.28       71.51     22.89 o 
   2   0  13       14.57       18.28     10.84 o 
   3   0  13       22.31       35.93     14.08 o 
   4   0  13       18.57       16.15     23.78 o 
  -3   1  13        1.51       -3.90     20.41 o 
  -2   1  13       52.09       49.88     15.33 o 
  -1   1  13      432.93      381.56     31.29 o 
   0   1  13      349.28      348.14     27.35 o 
   1   1  13      417.67      441.12     49.15 o 
   2   1  13      100.24      110.14     19.73 o 
   3   1  13      115.37       98.63     33.00 o 
   4   1  13        0.69      -13.31     27.68 o 
  -3   2  13        2.14       14.37     21.29 o 
  -2   2  13       69.07      145.15     30.87 o 
  -1   2  13       21.35       14.73     10.65 o 
   0   2  13       44.04       36.00     17.57 o 
   1   2  13      865.81      878.58     65.83 o 
   2   2  13        2.85       13.28     10.60 o 
   3   2  13        2.18       39.83     17.74 o 
   4   2  13        0.80       12.61     14.44 o 
  -3   3  13        0.01        9.05     20.41 o 
  -2   3  13        1.12        7.45     19.34 o 
  -1   3  13       57.65       46.67     16.68 o 
   0   3  13       44.46       32.65     14.37 o 
   1   3  13      233.96      244.01     25.55 o 
   2   3  13       16.90       23.50     11.26 o 
   3   3  13       75.14       81.97     19.59 o 
   4   3  13       40.16       44.84     18.37 o 
  -3   4  13       11.72       36.20     23.24 o 
  -2   4  13        7.72       40.28     23.24 o 
  -1   4  13        1.66        3.19     11.00 o 
   0   4  13        2.87       16.86     15.61 o 
   1   4  13        2.04        4.37      8.21 o 
   2   4  13        4.33        6.68      9.89 o 
   3   4  13        0.20       17.56     13.17 o 
   4   4  13        0.16       -4.97     17.92 o 
  -3   5  13        7.44       24.31     18.28 o 
  -2   5  13       10.40       18.45     22.18 o 
  -1   5  13        2.09        2.66     16.50 o 
   0   5  13        1.61       10.29     14.37 o 
   1   5  13      436.27      412.23     33.06 o 
   2   5  13       90.03       68.99     16.57 o 
   3   5  13        3.23       -1.77     11.72 o 
  -3   6  13       18.06       36.73     22.00 o 
  -2   6  13        0.44        5.32     17.74 o 
   0   6  13      258.21      248.06     35.84 o 
   1   6  13        7.40        5.41     10.09 o 
   2   6  13       15.18        1.97     11.26 o 
   3   6  13       27.81       31.50     16.47 o 
  -3   7  13        2.80       18.45     20.94 o 
  -2   7  13       46.49      109.30     31.05 o 
  -1   7  13        0.01       17.03     16.68 o 
   0   7  13        5.27       26.26     17.74 o 
   1   7  13        0.28        5.10      9.76 o 
   2   7  13      141.12      108.85     19.88 o 
   3   7  13      156.66      213.67     30.87 o 
  -3   8  13      105.98      189.15     48.09 o 
  -2   8  13        4.89       34.60     20.23 o 
  -1   8  13       11.31       28.04     24.49 o 
   0   8  13      149.55      147.28     28.57 o 
   1   8  13       26.78       27.04     12.55 o 
   2   8  13      175.47      156.14     61.39 o 
   3   8  13       90.25       83.50     23.64 o 
  -3   9  13       25.51       26.97     26.08 o 
  -2   9  13       45.55       78.43     32.29 o 
  -1   9  13       38.70       89.79     31.58 o 
   0   9  13        5.80       29.99     15.26 o 
   1   9  13      301.19      247.04     27.33 o 
   2   9  13      162.47      160.92     25.70 o 
   3   9  13        0.06       16.50     28.04 o 
  -2  10  13       25.32       37.26     22.36 o 
  -1  10  13        6.59        1.95     23.60 o 
   0  10  13       29.93       37.79     18.28 o 
   1  10  13      211.65      297.04     43.47 o 
   2  10  13       98.46       73.27     19.75 o 
   3  10  13       30.70       56.25     34.07 o 
  -2  11  13        0.02        4.08     27.86 o 
  -1  11  13       11.65        5.86     18.45 o 
   0  11  13      347.97      358.43     48.09 o 
   1  11  13        1.09        7.43     10.00 o 
   2  11  13        7.98       15.37     14.85 o 
   3  11  13        5.86       14.37     23.42 o 
  -2  12  13        0.25       21.83     30.87 o 
  -1  12  13        4.08       32.83     29.63 o 
   0  12  13       16.36       78.61     26.44 o 
   1  12  13       25.08       22.95     12.47 o 
   2  12  13       12.14       18.23     11.95 o 
   3  12  13       14.23       27.15     25.73 o 
  -2  13  13       31.75       58.20     35.84 o 
  -1  13  13       32.47       95.11     34.25 o 
   0  13  13        3.19        7.81     20.94 o 
   1  13  13       14.86        9.58     14.30 o 
   2  13  13        6.68        4.79     23.07 o 
   3  13  13        2.16       23.42     35.13 o 
  -2  14  13        3.75       18.45     34.07 o 
  -1  14  13      113.85      169.46     43.47 o 
   0  14  13        0.04        0.71     15.97 o 
   1  14  13        0.01        1.99     11.48 o 
   2  14  13        1.59        0.53     18.99 o 
   3  14  13        1.64       15.44     28.92 o 
  -1  15  13       13.26       21.65     26.97 o 
   0  15  13       45.79       36.38     26.08 o 
   1  15  13        6.05        5.54     14.40 o 
   2  15  13       30.83       30.70     29.81 o 
  -1  16  13        2.00        3.55     25.02 o 
   0  16  13       19.30       14.73     24.49 o 
   1  16  13       32.15       25.63     14.87 o 
   2  16  13       15.46      -10.47     25.91 o 
  -1  17  13        0.27        9.23     33.36 o 
   0  17  13       11.30       11.18     26.08 o 
   1  17  13        0.67       -2.13     20.23 o 
   2  17  13       38.19       26.97     30.16 o 
   0  18  13        2.59       -7.10     24.49 o 
  -1 -16  14        0.72        9.76     31.94 o 
   0 -16  14        4.54        0.53     29.63 o 
  -1 -15  14       18.86       13.66     28.21 o 
   0 -15  14       22.08       39.75     24.31 o 
   1 -15  14        0.31       -1.42     18.45 o 
  -2 -14  14        6.24        3.55     20.58 o 
  -1 -14  14       74.18      121.19     43.65 o 
   0 -14  14        0.62        0.18     23.60 o 
   1 -14  14        0.69        4.94     15.56 o 
  -2 -13  14        9.86        3.02     19.52 o 
  -1 -13  14      131.55       73.99     38.50 o 
   0 -13  14        0.67        5.15     23.24 o 
   1 -13  14       74.15       72.62     21.62 o 
   2 -13  14        3.17       14.55     20.76 o 
  -2 -12  14       26.43       16.68     28.21 o 
  -1 -12  14        3.11       23.42     20.58 o 
   0 -12  14       97.25      119.77     32.65 o 
   1 -12  14        2.78       -2.46     15.92 o 
   2 -12  14       32.60       49.86     28.75 o 
  -2 -11  14        0.49        0.00     17.74 o 
  -1 -11  14       33.22       50.57     23.78 o 
   0 -11  14      225.38      244.16     43.12 o 
   1 -11  14      121.79       89.18     30.43 o 
   2 -11  14        5.56        2.66     20.41 o 
  -3 -10  14       22.11       25.73     25.20 o 
  -2 -10  14       36.28       20.23     27.15 o 
  -1 -10  14        0.10        7.28     16.86 o 
   0 -10  14       69.51       45.83     28.66 o 
   1 -10  14        0.20       10.83     13.24 o 
   2 -10  14        3.77       -8.34     26.08 o 
  -3  -9  14        6.60       26.62     31.94 o 
  -2  -9  14        0.02       21.83     27.68 o 
  -1  -9  14       82.14       52.70     24.66 o 
   0  -9  14       66.94       55.79     17.35 o 
   1  -9  14        8.55       15.93     12.72 o 
   2  -9  14        0.00      -32.47     23.07 o 
   3  -9  14       31.40       47.73     40.28 o 
  -3  -8  14        5.63        1.60     22.36 o 
  -2  -8  14       89.78       88.19     31.23 o 
  -1  -8  14        4.88       18.45     23.07 o 
   0  -8  14        1.21       14.95     12.91 o 
   1  -8  14      153.63      144.11     22.14 o 
   2  -8  14        1.92       -1.06     25.20 o 
   3  -8  14       22.73       29.46     27.86 o 
  -3  -7  14        4.74       -1.95     20.23 o 
  -2  -7  14       32.36       19.34     20.23 o 
  -1  -7  14        6.38       -7.81     12.78 o 
   0  -7  14       69.33       83.73     16.88 o 
   1  -7  14       16.25       22.05     13.16 o 
   2  -7  14       84.26      148.52     37.44 o 
   3  -7  14        0.02        6.92     29.99 o 
  -3  -6  14       36.32       82.16     34.25 o 
  -2  -6  14        0.00        8.34     16.86 o 
  -1  -6  14        6.82        4.54     11.59 o 
   0  -6  14       98.55       77.28     16.41 o 
   1  -6  14      186.71      165.59     22.50 o 
   2  -6  14       10.84       11.89     20.41 o 
   3  -6  14       19.02       19.70     23.42 o 
  -3  -5  14        7.06       54.83     37.97 o 
  -2  -5  14       11.40       13.13     20.23 o 
  -1  -5  14       69.08       64.78     21.29 o 
   0  -5  14      120.79      112.29     17.56 o 
   1  -5  14      409.38      464.13     33.96 o 
   2  -5  14       37.31       49.68     25.73 o 
   3  -5  14        4.11       -1.60     28.21 o 
  -3  -4  14        2.67      -12.07     21.47 o 
  -2  -4  14        0.97       28.21     27.33 o 
  -1  -4  14       14.29       14.26     10.54 o 
   0  -4  14       33.12       55.12     13.67 o 
   1  -4  14       43.66       28.76     16.68 o 
   2  -4  14        0.02        4.08     17.74 o 
   3  -4  14        8.02        6.21     20.94 o 
  -3  -3  14        0.18       25.37     35.31 o 
  -2  -3  14      226.62      315.31     56.60 o 
  -1  -3  14       40.82       32.28     13.71 o 
   0  -3  14       84.96       70.89     14.58 o 
   1  -3  14        0.01       -6.03     12.95 o 
   2  -3  14       12.00       13.29     14.15 o 
   3  -3  14        4.42        8.52     27.15 o 
  -3  -2  14        0.23       18.81     26.97 o 
  -2  -2  14        0.21        1.72     12.35 o 
  -1  -2  14        1.36       -0.37      7.87 o 
   0  -2  14      148.59      122.01     17.75 o 
   1  -2  14       11.61        9.40     14.91 o 
   2  -2  14       85.44       78.65     17.33 o 
   3  -2  14       49.36       92.27     32.65 o 
  -3  -1  14       12.54        1.42     21.65 o 
  -2  -1  14        5.57        4.83     11.29 o 
  -1  -1  14        0.50        0.42      8.59 o 
   0  -1  14      101.16       74.54     14.67 o 
   1  -1  14       30.82       20.23     16.15 o 
   2  -1  14       17.62       30.16     13.21 o 
   3  -1  14       12.12       21.57     17.12 o 
  -3   0  14        3.19      -20.23     32.47 o 
  -2   0  14        0.00       -2.69     11.92 o 
  -1   0  14       14.91       20.26     11.97 o 
   0   0  14       10.81       21.78     23.24 o 
   1   0  14        0.03        8.34     14.20 o 
   2   0  14        3.16       11.67     12.61 o 
   3   0  14        3.49       10.41     15.50 o 
  -3   1  14       31.14       32.29     28.75 o 
  -2   1  14       29.36       24.97     13.99 o 
  -1   1  14       67.60       54.16     14.92 o 
   0   1  14      245.15      250.62     24.60 o 
   1   1  14       21.21       29.28     16.15 o 
   2   1  14       32.59       33.97     14.40 o 
   3   1  14        0.23        1.16     14.94 o 
  -3   2  14       22.67       28.21     24.49 o 
  -2   2  14        6.05       14.73     18.99 o 
  -1   2  14       47.64       33.36     16.15 o 
   0   2  14      197.56      191.73     22.63 o 
   1   2  14        5.09        2.48     16.15 o 
   2   2  14       19.14       11.53     13.57 o 
   3   2  14        0.61       19.79     13.23 o 
  -3   3  14        9.43        3.90     23.07 o 
  -2   3  14        0.71       -3.37     13.66 o 
  -1   3  14      270.00      275.39     36.20 o 
   0   3  14        7.07        1.42      9.40 o 
   1   3  14       31.80       24.97     11.12 o 
   2   3  14      234.47      231.62     28.62 o 
   3   3  14        0.36        0.01     12.63 o 
  -3   4  14       17.64       31.05     26.26 o 
  -2   4  14        9.78       15.97     17.74 o 
  -1   4  14        1.03       -0.53     11.89 o 
   0   4  14       38.30       46.13     20.23 o 
   1   4  14        4.26       -2.76      7.74 o 
   2   4  14       68.18       74.84     19.39 o 
   3   4  14        0.14        0.10     15.38 o 
  -3   5  14       10.55       12.95     24.66 o 
  -2   5  14       54.07       79.32     27.15 o 
  -1   5  14       34.34       32.12     16.32 o 
   0   5  14      151.51      128.29     27.15 o 
   1   5  14       12.66       15.21     12.35 o 
   2   5  14       25.26       15.55     11.51 o 
   3   5  14       61.25       75.45     22.04 o 
  -3   6  14       24.98       10.29     18.63 o 
  -2   6  14      375.51      660.43     71.51 o 
  -1   6  14       41.26       50.93     23.95 o 
   0   6  14        9.44       25.73     15.08 o 
   1   6  14        8.93        6.11     10.44 o 
   2   6  14       10.11       -7.72      9.28 o 
   3   6  14       29.18        1.86     15.35 o 
  -3   7  14        0.18       12.24     20.41 o 
  -2   7  14      149.33      168.21     38.68 o 
  -1   7  14      248.02      227.12     40.46 o 
   0   7  14       20.36       18.10     14.37 o 
   1   7  14       11.76       23.93     13.70 o 
   2   7  14       40.58       57.28     18.20 o 
   3   7  14        0.20        5.50     13.22 o 
  -3   8  14        0.92       15.79     27.15 o 
  -2   8  14       27.40       44.18     25.20 o 
  -1   8  14      117.53      192.17     41.17 o 
   0   8  14       26.69       29.81     18.10 o 
   1   8  14        0.09        1.66      9.17 o 
   2   8  14       15.49       30.87     14.71 o 
   3   8  14        1.80        3.46     15.06 o 
  -2   9  14        2.97      -12.42     24.66 o 
  -1   9  14       74.13      182.05     43.47 o 
   0   9  14      143.60      126.87     28.57 o 
   1   9  14      626.14      565.28     40.93 o 
   2   9  14        8.51        8.82     12.76 o 
   3   9  14       80.07      110.55     40.28 o 
  -2  10  14        9.45        8.34     19.34 o 
  -1  10  14        5.60        3.02     23.78 o 
   0  10  14       44.94       22.71     15.79 o 
   1  10  14       37.55       32.63     12.92 o 
   2  10  14      118.31       90.41     21.67 o 
   3  10  14        4.93       29.99     33.00 o 
  -2  11  14        0.76       17.21     29.10 o 
  -1  11  14        9.43       27.50     29.10 o 
   0  11  14      505.08      504.82     57.14 o 
   1  11  14      113.23       98.38     19.42 o 
   2  11  14      324.34      330.07     35.31 o 
   3  11  14        8.88       12.60     24.31 o 
  -2  12  14        7.29       55.89     33.71 o 
  -1  12  14        3.17       18.63     25.37 o 
   0  12  14      113.45      158.99     36.73 o 
   1  12  14       60.25       48.30     15.21 o 
   2  12  14        0.16       -2.30     12.98 o 
   3  12  14        0.16       23.78     27.86 o 
  -2  13  14        0.00       -4.97     22.00 o 
  -1  13  14      181.96      284.08     56.96 o 
   0  13  14        7.40       22.71     19.34 o 
   1  13  14       17.04       10.36     11.22 o 
   2  13  14        6.75        3.35     12.10 o 
   3  13  14       17.67       49.15     38.68 o 
  -1  14  14        4.90       26.79     34.25 o 
   0  14  14        5.12       -7.63     22.18 o 
   1  14  14        0.24        9.81     12.93 o 
   2  14  14       14.92        2.31     18.99 o 
  -1  15  14        8.62       62.99     38.33 o 
   0  15  14        7.45       28.75     20.23 o 
   1  15  14        9.85        5.21     12.41 o 
   2  15  14        2.31       -0.18     25.73 o 
  -1  16  14        0.23        0.89     33.18 o 
   0  16  14        0.98        5.68     17.03 o 
   1  16  14       10.69       11.07     15.74 o 
   2  16  14        0.74       -1.24     20.05 o 
   0  17  14        0.04        7.81     18.28 o 
   1  17  14        6.01       16.32     25.02 o 
  -1 -15  15        8.68        4.79     29.46 o 
   0 -15  15       23.08       20.23     27.68 o 
   1 -15  15        1.69       -4.97     28.75 o 
  -1 -14  15       29.36       54.12     39.39 o 
   0 -14  15       48.08        9.76     19.34 o 
   1 -14  15       71.37       77.59     22.25 o 
  -2 -13  15       43.82       85.53     38.86 o 
  -1 -13  15        1.20       13.49     24.84 o 
   0 -13  15       10.25       -3.55     22.71 o 
   1 -13  15       40.13       63.71     18.97 o 
  -2 -12  15        3.63       13.49     29.28 o 
  -1 -12  15       92.71       99.90     32.47 o 
   0 -12  15       12.23        9.40     25.37 o 
   1 -12  15        8.55       23.53     18.19 o 
   2 -12  15       14.82        9.05     32.12 o 
  -2 -11  15       40.45       56.60     26.97 o 
  -1 -11  15        1.01       23.95     26.62 o 
   0 -11  15      319.51      291.00     47.91 o 
   1 -11  15       11.81       17.20     14.79 o 
   2 -11  15        0.90       13.13     29.81 o 
  -2 -10  15       42.96       31.58     29.28 o 
  -1 -10  15       37.28       35.67     22.89 o 
   0 -10  15       32.24       26.61     13.81 o 
   1 -10  15       23.13       31.74     15.30 o 
   2 -10  15       15.10       13.49     27.33 o 
  -2  -9  15       19.09       12.07     21.12 o 
  -1  -9  15      211.71      157.39     36.55 o 
   0  -9  15        0.06       -9.12     11.25 o 
   1  -9  15       21.28       27.36     23.69 o 
   2  -9  15        5.91       10.29     22.89 o 
  -3  -8  15       35.58       68.14     38.15 o 
  -2  -8  15        1.94       -6.74     18.99 o 
  -1  -8  15       35.83       38.15     24.49 o 
   0  -8  15       25.16       17.98     13.46 o 
   1  -8  15        8.46       23.95     25.37 o 
   2  -8  15       13.21        5.32     20.41 o 
   3  -8  15       11.95       30.87     32.83 o 
  -3  -7  15        0.37      -28.75     27.86 o 
  -2  -7  15        1.61        2.84     25.55 o 
  -1  -7  15        4.77       -9.94     19.34 o 
   0  -7  15       20.18        9.51     12.84 o 
   1  -7  15        9.27       18.63     22.89 o 
   2  -7  15      120.96      147.10     38.86 o 
   3  -7  15       20.93       16.68     25.55 o 
  -3  -6  15       10.78       -0.71     22.71 o 
  -2  -6  15       51.91       60.15     30.87 o 
  -1  -6  15       74.64       77.70     16.56 o 
   0  -6  15        4.00        2.21     11.57 o 
   1  -6  15       23.58       31.23     23.78 o 
   2  -6  15        1.72       15.61     22.00 o 
   3  -6  15       24.21       54.83     35.84 o 
  -3  -5  15       26.06       67.43     41.34 o 
  -2  -5  15        3.37        9.58     27.50 o 
  -1  -5  15      145.49      160.32     23.06 o 
   0  -5  15      252.88      230.70     24.93 o 
   1  -5  15      163.89      179.92     40.28 o 
   2  -5  15       99.95       64.06     29.10 o 
   3  -5  15        0.66        0.00     22.53 o 
  -3  -4  15        6.07       11.53     26.44 o 
  -2  -4  15       50.66       30.16     30.52 o 
  -1  -4  15      363.43      343.60     30.87 o 
   0  -4  15        6.37       -4.86      7.88 o 
   1  -4  15       24.82       36.02     23.07 o 
   2  -4  15       37.08       26.62     26.26 o 
   3  -4  15        0.51      -15.79     20.58 o 
  -3  -3  15        1.74       -1.60     37.09 o 
  -2  -3  15      158.38      195.89     47.55 o 
  -1  -3  15        5.55       11.19     10.01 o 
   0  -3  15      246.07      205.41     28.57 o 
   1  -3  15      134.58      134.32     34.42 o 
   2  -3  15      198.96      279.82     51.64 o 
   3  -3  15       13.45       25.73     30.70 o 
  -3  -2  15        2.67       11.18     27.86 o 
  -2  -2  15      249.41      379.90     63.70 o 
  -1  -2  15      151.12      135.78     20.68 o 
   0  -2  15       23.39       13.91     11.03 o 
   1  -2  15      269.58      296.86     46.67 o 
   2  -2  15       17.13        8.87     15.39 o 
   3  -2  15        3.42       34.78     26.97 o 
  -3  -1  15        0.04      -12.60     22.36 o 
  -2  -1  15        3.79       24.31     16.15 o 
  -1  -1  15      280.24      304.01     45.07 o 
   0  -1  15      129.43      134.68     18.88 o 
   1  -1  15      499.21      543.15     63.17 o 
   2  -1  15      274.58      344.21     34.40 o 
   3  -1  15       18.49       24.11     17.52 o 
  -3   0  15        4.73       43.65     38.15 o 
  -2   0  15        0.11       -9.23     14.02 o 
  -1   0  15      110.24       92.44     17.91 o 
   0   0  15        3.10       -0.39      8.64 o 
   1   0  15       77.89       57.14     22.89 o 
   2   0  15       15.52       24.45     14.17 o 
   3   0  15        0.54       -9.51     11.53 o 
  -3   1  15        0.57       23.95     40.10 o 
  -2   1  15       21.99        2.56     14.40 o 
  -1   1  15        0.31        3.08     11.00 o 
   0   1  15      123.62       85.38     20.14 o 
   1   1  15       16.75       15.97     15.26 o 
   2   1  15      115.39       86.50     19.81 o 
   3   1  15       21.88       25.82     14.58 o 
  -3   2  15        0.08        2.13     31.23 o 
  -2   2  15       22.16       42.94     23.42 o 
  -1   2  15        0.50       -7.57      8.05 o 
   0   2  15       18.94       11.67     10.26 o 
   1   2  15       86.51       84.99     26.08 o 
   2   2  15        0.47        0.67     13.85 o 
   3   2  15        6.74        1.38     14.22 o 
  -3   3  15       14.71       33.89     28.92 o 
  -2   3  15       29.67       26.79     22.53 o 
  -1   3  15      237.78      241.32     37.44 o 
   0   3  15       57.19       45.92     13.11 o 
   1   3  15        9.54        0.35     16.15 o 
   2   3  15       46.50       33.94     14.46 o 
   3   3  15       13.20       15.60     13.26 o 
  -3   4  15        5.72       -6.39     16.68 o 
  -2   4  15       57.76       64.23     25.20 o 
  -1   4  15      266.79      239.90     36.02 o 
   0   4  15       95.19      125.81     28.75 o 
   1   4  15        2.25       -1.24     10.99 o 
   2   4  15        2.21       -4.81     12.19 o 
   3   4  15        4.49       18.03     17.59 o 
  -3   5  15        0.17      -10.82     25.02 o 
  -2   5  15        4.99       26.08     24.31 o 
  -1   5  15      280.05      310.34     44.89 o 
   0   5  15      160.33      111.97     27.50 o 
   1   5  15        6.61       13.45     13.92 o 
   2   5  15       27.98       28.41     17.61 o 
   3   5  15       20.74       16.11     18.07 o 
  -3   6  15        0.01        3.02     26.79 o 
  -2   6  15      132.52      161.65     40.63 o 
  -1   6  15        0.34       28.04     20.58 o 
   0   6  15        7.14       23.78     19.87 o 
   1   6  15      317.59      317.54     33.27 o 
   2   6  15       89.58       89.54     21.58 o 
   3   6  15       12.64       23.13     16.79 o 
  -3   7  15       14.27       29.10     23.95 o 
  -2   7  15       47.20       61.22     33.36 o 
  -1   7  15      107.01       78.78     25.20 o 
   0   7  15      167.31      145.15     30.87 o 
   1   7  15      100.02       86.99     18.63 o 
   2   7  15       58.03       56.46     18.33 o 
   3   7  15       16.20       15.85     17.24 o 
  -2   8  15        3.71       16.15     26.62 o 
  -1   8  15       32.36       43.30     25.02 o 
   0   8  15       17.15        5.68     13.84 o 
   1   8  15        0.00        6.59     11.56 o 
   2   8  15       77.54       66.06     22.53 o 
   3   8  15       11.61       13.79     17.02 o 
  -2   9  15       46.01      106.82     38.86 o 
  -1   9  15        0.74       -6.57     16.15 o 
   0   9  15        4.02       -4.97     18.45 o 
   1   9  15      152.57      122.12     21.90 o 
   2   9  15        1.64        3.85     13.63 o 
   3   9  15       25.76       20.85     20.48 o 
  -2  10  15        0.06       -7.63     21.47 o 
  -1  10  15       57.64      101.67     33.18 o 
   0  10  15       19.49       12.42     16.50 o 
   1  10  15      119.98      106.18     21.45 o 
   2  10  15       39.89       40.39     16.71 o 
   3  10  15        1.66       12.42     29.28 o 
  -2  11  15        3.15       -8.34     30.16 o 
  -1  11  15       11.37       26.44     28.75 o 
   0  11  15      227.94      212.93     39.39 o 
   1  11  15       21.07       22.69     14.24 o 
   2  11  15       64.71       50.53     19.85 o 
   3  11  15        0.40       10.82     29.99 o 
  -2  12  15        0.10        1.42     24.49 o 
  -1  12  15        3.19        9.23     21.83 o 
   0  12  15       91.52      113.03     29.81 o 
   1  12  15       67.04       27.13     16.31 o 
   2  12  15        3.53       14.15     14.50 o 
   3  12  15        0.02       15.26     23.95 o 
  -2  13  15        9.59       11.00     25.02 o 
  -1  13  15        0.40       18.81     32.29 o 
   0  13  15        5.98        1.60     15.79 o 
   1  13  15       45.32       43.45     18.23 o 
   2  13  15       24.59       38.63     17.19 o 
  -1  14  15       30.27       46.67     31.76 o 
   0  14  15       21.40       14.20     22.89 o 
   1  14  15        0.85        4.70     13.43 o 
   2  14  15       24.52       14.55     28.92 o 
  -1  15  15        5.20        8.16     26.44 o 
   0  15  15        9.00       16.86     23.42 o 
   1  15  15       47.69       40.54     16.87 o 
   2  15  15        2.23       -4.08     21.12 o 
   0  16  15        1.57       -1.60     16.50 o 
   1  16  15       18.54       32.60     16.27 o 
   0  17  15        8.09      -15.44     16.86 o 
   1  17  15        4.03       11.79     14.63 o 
   0 -15  16        0.09       -9.94     19.34 o 
  -1 -14  16        0.12       11.18     25.37 o 
   0 -14  16       19.59       16.68     28.75 o 
  -1 -13  16        2.30       18.10     25.55 o 
   0 -13  16        0.07       42.59     26.97 o 
   1 -13  16       25.86       30.16     27.33 o 
  -2 -12  16        0.22        3.19     29.81 o 
  -1 -12  16        8.67        7.45     20.23 o 
   0 -12  16       14.29        1.60     18.45 o 
   1 -12  16        7.94       -1.24     17.74 o 
  -2 -11  16        8.64        8.69     21.47 o 
  -1 -11  16       51.87       67.96     32.47 o 
   0 -11  16       25.76       21.47     24.49 o 
   1 -11  16        5.64      -16.15     15.79 o 
   2 -11  16        2.13        7.28     23.24 o 
  -2 -10  16       46.03       37.97     26.44 o 
  -1 -10  16        2.42       11.36     18.28 o 
   0 -10  16        2.46       10.47     18.63 o 
   1 -10  16       15.20       25.20     21.12 o 
   2 -10  16        0.01       -7.63     20.76 o 
  -2  -9  16        0.18       16.86     22.00 o 
  -1  -9  16       24.87       30.16     23.95 o 
   0  -9  16       15.44       25.00     16.46 o 
   1  -9  16        0.04      -20.23     22.71 o 
   2  -9  16        6.13        1.95     21.12 o 
  -2  -8  16       50.06       68.49     34.78 o 
  -1  -8  16        0.06       17.03     24.13 o 
   0  -8  16       52.05       44.28     17.30 o 
   1  -8  16        2.93        1.06     23.42 o 
   2  -8  16        0.16       10.47     20.94 o 
  -3  -7  16        0.83      -20.41     24.13 o 
  -2  -7  16      176.53      177.09     42.76 o 
  -1  -7  16        0.61        4.26     19.87 o 
   0  -7  16        0.01       -0.91     13.66 o 
   1  -7  16      327.96      328.09     52.52 o 
   2  -7  16       24.84       13.31     21.12 o 
   3  -7  16        8.19       29.28     25.37 o 
  -3  -6  16        0.28      -23.95     33.54 o 
  -2  -6  16        1.41       -2.13     19.52 o 
  -1  -6  16       11.06       -5.50     19.87 o 
   0  -6  16       83.77       54.27     24.66 o 
   1  -6  16        3.72       14.55     24.49 o 
   2  -6  16      160.39      129.53     39.57 o 
   3  -6  16        1.70       20.41     34.25 o 
  -3  -5  16        2.65        1.95     29.10 o 
  -2  -5  16        0.17        3.02     26.44 o 
  -1  -5  16       16.05       29.90     15.29 o 
   0  -5  16      586.29      531.06     38.90 o 
   1  -5  16       35.30       45.96     29.63 o 
   2  -5  16       19.03       45.96     31.76 o 
   3  -5  16       11.30       23.07     26.26 o 
  -3  -4  16        4.75       -6.03     26.97 o 
  -2  -4  16        5.39        0.89     30.52 o 
  -1  -4  16       82.76       83.16     18.61 o 
   0  -4  16       13.41        5.15     10.84 o 
   1  -4  16      190.83      165.37     37.44 o 
   2  -4  16       69.20       97.41     36.55 o 
   3  -4  16        1.29      -17.03     27.50 o 
  -3  -3  16        0.25        7.81     37.09 o 
  -2  -3  16        5.97      -16.50     26.44 o 
  -1  -3  16       63.42       74.18     30.34 o 
   0  -3  16      693.11      739.36     45.81 o 
   1  -3  16      100.04       80.03     26.97 o 
   2  -3  16       71.85       74.17     33.71 o 
   3  -3  16        1.24        0.18     22.89 o 
  -3  -2  16       17.73       13.49     38.68 o 
  -2  -2  16       22.79       42.76     32.83 o 
  -1  -2  16        3.61        6.80     13.42 o 
   0  -2  16       36.40       17.55     11.33 o 
   1  -2  16       59.25       46.49     22.53 o 
   2  -2  16       11.98       -4.61     25.37 o 
   3  -2  16        1.98       -2.66     23.95 o 
  -3  -1  16       41.74       19.52     28.39 o 
  -2  -1  16       24.84       28.03     16.63 o 
  -1  -1  16      374.40      394.96     36.30 o 
   0  -1  16       63.38       52.93     13.69 o 
   1  -1  16       13.35       13.49     23.07 o 
   2  -1  16       19.83       10.99     17.18 o 
   3  -1  16        1.18       -6.03     29.81 o 
  -3   0  16        0.46      -15.26     24.49 o 
  -2   0  16       45.04       35.40     15.03 o 
  -1   0  16       48.60       39.94     16.59 o 
   0   0  16       51.82       36.36     13.66 o 
   1   0  16        6.27        1.06     14.91 o 
   2   0  16       17.08       21.67     13.30 o 
   3   0  16       56.41       74.51     21.73 o 
  -3   1  16       13.63       31.94     33.89 o 
  -2   1  16       39.57       57.39     19.31 o 
  -1   1  16       76.25       87.05     19.69 o 
   0   1  16      117.08       84.13     17.67 o 
   1   1  16       26.48       20.23     21.29 o 
   2   1  16        3.26        3.51     10.48 o 
   3   1  16        5.25       -4.59     14.87 o 
  -3   2  16        0.67       23.07     30.87 o 
  -2   2  16       29.70       39.97     14.93 o 
  -1   2  16       39.80       61.84     17.14 o 
   0   2  16       40.69       24.41     12.80 o 
   1   2  16      152.81      180.99     36.73 o 
   2   2  16       56.52       41.21     15.29 o 
   3   2  16        8.35       12.83     15.41 o 
  -3   3  16        6.42        2.60     14.93 o 
  -2   3  16       24.66       38.33     22.71 o 
  -1   3  16      159.87      227.83     39.57 o 
   0   3  16      306.69      278.69     28.34 o 
   1   3  16      119.88      107.17     28.39 o 
   2   3  16       15.46       17.11     12.60 o 
   3   3  16        7.47        8.76     14.24 o 
  -3   4  16        0.53        8.34     21.12 o 
  -2   4  16        3.64       10.82     20.58 o 
  -1   4  16      508.67      458.68     54.12 o 
   0   4  16        0.01       12.95     17.39 o 
   1   4  16       32.43       18.81     16.15 o 
   2   4  16        2.60       -2.72     11.29 o 
   3   4  16        4.03        5.73     14.99 o 
  -3   5  16        0.02       -3.90     27.15 o 
  -2   5  16        4.25      -16.32     21.83 o 
  -1   5  16      389.31      406.87     49.86 o 
   0   5  16      593.70      560.36     57.67 o 
   1   5  16        0.19       17.39     21.12 o 
   2   5  16       33.59       32.51     18.29 o 
   3   5  16        0.52        5.80     13.10 o 
  -2   6  16        2.27       11.00     20.76 o 
  -1   6  16        4.56       22.18     19.52 o 
   0   6  16      253.41      311.76     47.02 o 
   1   6  16       83.44       88.28     31.14 o 
   2   6  16       97.99       92.93     22.58 o 
   3   6  16        4.44       16.50     19.87 o 
  -2   7  16        2.80       27.68     31.41 o 
  -1   7  16       52.50       58.73     23.42 o 
   0   7  16       28.73       53.94     24.31 o 
   1   7  16       41.90       20.71     13.82 o 
   2   7  16      210.58      221.55     30.26 o 
   3   7  16       40.04       31.37     22.11 o 
  -2   8  16      100.44      143.73     44.36 o 
  -1   8  16       76.61       64.94     25.91 o 
   0   8  16       48.82       70.09     27.33 o 
   1   8  16        0.25       -2.94     12.73 o 
   2   8  16      111.42      112.26     22.89 o 
   3   8  16        0.02       -1.61     16.25 o 
  -2   9  16        1.13       -0.53     29.81 o 
  -1   9  16        3.60        5.15     16.86 o 
   0   9  16        2.91        6.21     15.79 o 
   1   9  16        6.82        6.49     15.05 o 
   2   9  16      244.84      251.23     33.10 o 
   3   9  16       63.11       45.79     21.23 o 
  -2  10  16        8.24      -13.13     29.46 o 
  -1  10  16        0.00       11.53     17.92 o 
   0  10  16        0.03        3.55     20.58 o 
   1  10  16       25.55       29.57     14.69 o 
   2  10  16       18.36       19.97     18.91 o 
   3  10  16        2.85       10.29     31.05 o 
  -2  11  16        0.29        6.57     23.07 o 
  -1  11  16        7.17       -5.15     17.74 o 
   0  11  16       33.73        0.89     16.15 o 
   1  11  16       27.89       37.46     16.56 o 
   2  11  16        3.21       11.60     18.48 o 
   3  11  16        0.89       17.39     31.41 o 
  -2  12  16        0.25       -5.32     26.79 o 
  -1  12  16       33.08       30.16     34.07 o 
   0  12  16       46.16       39.21     22.18 o 
   1  12  16       68.62       79.35     23.42 o 
   2  12  16        0.22       15.51     18.64 o 
  -1  13  16        5.35      -13.13     21.47 o 
   0  13  16        5.37       10.47     23.78 o 
   1  13  16        0.39        6.42     11.42 o 
   2  13  16       15.73        8.40     14.17 o 
  -1  14  16        1.76       39.04     37.62 o 
   0  14  16       32.84       28.39     22.71 o 
   1  14  16       28.45       18.60     15.77 o 
   2  14  16        1.64        9.05     23.42 o 
  -1  15  16        2.13        7.10     37.97 o 
   0  15  16        8.25       16.68     25.91 o 
   1  15  16        0.05        4.88     15.50 o 
   2  15  16        0.07      -16.15     29.28 o 
   0  16  16        5.28        6.92     19.70 o 
   1  16  16       17.38       13.63     15.79 o 
   0 -14  17        1.00        8.52     26.62 o 
  -1 -13  17        4.06        7.98     24.84 o 
   0 -13  17        4.19       -3.02     26.62 o 
   1 -13  17       13.75       18.81     27.86 o 
  -1 -12  17       23.13        0.18     20.41 o 
   0 -12  17        3.25       18.81     21.47 o 
   1 -12  17        8.55       22.18     29.10 o 
  -2 -11  17        0.71      -13.49     26.97 o 
  -1 -11  17       34.67       47.20     29.99 o 
   0 -11  17       30.89       25.02     21.12 o 
   1 -11  17        3.74      -12.07     18.81 o 
   2 -11  17        1.59      -10.82     20.76 o 
  -2 -10  17       20.05       56.60     29.10 o 
  -1 -10  17       24.91       22.89     27.33 o 
   0 -10  17       18.15       21.29     21.29 o 
   1 -10  17        0.17       -8.52     15.97 o 
   2 -10  17        0.05        1.60     21.83 o 
  -2  -9  17        8.28       10.29     29.63 o 
  -1  -9  17       10.72        5.15     17.21 o 
   0  -9  17        2.54        9.82     13.54 o 
   1  -9  17        1.36      -23.24     23.78 o 
   2  -9  17       13.84       -7.10     20.23 o 
  -2  -8  17        3.75        6.92     25.91 o 
  -1  -8  17       38.05       51.10     24.66 o 
   0  -8  17        0.55       -6.09     10.77 o 
   1  -8  17        0.07        4.79     24.31 o 
   2  -8  17        0.27       -1.42     20.94 o 
  -2  -7  17        9.62       25.02     31.94 o 
  -1  -7  17        2.62       -3.37     14.73 o 
   0  -7  17       16.38        6.12     14.93 o 
   1  -7  17       40.93       57.67     30.16 o 
   2  -7  17       16.96       20.23     24.84 o 
  -2  -6  17        8.78        5.68     21.47 o 
  -1  -6  17       18.99        9.23     18.81 o 
   0  -6  17       56.44       52.00     19.25 o 
   1  -6  17        8.37        0.89     18.63 o 
   2  -6  17       88.71      102.92     35.13 o 
  -2  -5  17       21.39       25.20     24.66 o 
  -1  -5  17       21.51       22.97     12.48 o 
   0  -5  17      231.62      216.98     46.31 o 
   1  -5  17      132.06      128.82     34.42 o 
   2  -5  17        0.14       -2.84     19.87 o 
   3  -5  17        0.02       -1.60     25.02 o 
  -3  -4  17        7.93       41.88     34.25 o 
  -2  -4  17        0.48      -15.97     27.86 o 
  -1  -4  17      145.98      183.76     25.49 o 
   0  -4  17       64.68       72.71     18.03 o 
   1  -4  17      681.76      962.08     88.37 o 
   2  -4  17        1.46      -11.18     19.52 o 
   3  -4  17        0.33       23.78     34.78 o 
  -3  -3  17        0.21        7.10     36.91 o 
  -2  -3  17       48.20       65.83     36.73 o 
  -1  -3  17       96.66       90.05     19.76 o 
   0  -3  17      141.16      134.00     21.24 o 
   1  -3  17      127.94      116.22     32.47 o 
   2  -3  17       17.62        2.48     20.05 o 
   3  -3  17        0.48       12.95     34.25 o 
  -3  -2  17       24.48       36.02     45.07 o 
  -2  -2  17        3.04       12.60     26.08 o 
  -1  -2  17      181.69      184.77     27.56 o 
   0  -2  17      777.24      741.19     45.78 o 
   1  -2  17       30.05       22.36     20.41 o 
   2  -2  17        7.63       16.15     22.00 o 
   3  -2  17        8.91       -2.48     25.20 o 
  -3  -1  17        1.23       -1.95     39.04 o 
  -2  -1  17      177.01      257.72     33.45 o 
  -1  -1  17      107.21      117.57     22.71 o 
   0  -1  17      313.11      297.56     29.16 o 
   1  -1  17        7.11       -5.50     21.29 o 
   2  -1  17       37.82       27.15     22.53 o 
   3  -1  17        8.60       27.86     34.96 o 
  -3   0  17        0.09      -13.84     23.24 o 
  -2   0  17       53.23       72.36     22.80 o 
  -1   0  17       41.84       36.27     23.78 o 
   0   0  17       51.90       13.38     17.12 o 
   1   0  17       58.01       39.57     22.89 o 
   2   0  17       20.37       16.11     14.92 o 
   3   0  17       22.03       27.23     31.58 o 
  -3   1  17        2.76       18.10     31.94 o 
  -2   1  17      128.36      108.39     33.89 o 
  -1   1  17       53.20       33.04     13.86 o 
   0   1  17      180.31      168.39     41.34 o 
   1   1  17       42.98       63.70     24.66 o 
   2   1  17        0.08        8.88     16.40 o 
   3   1  17       15.15       17.08     19.04 o 
  -3   2  17        8.12       53.76     47.55 o 
  -2   2  17        0.50        4.60     11.73 o 
  -1   2  17       32.23       32.92     16.38 o 
   0   2  17     1096.49     1394.11     92.45 o 
   1   2  17       10.34       33.36     21.47 o 
   2   2  17      106.43       97.85     20.31 o 
   3   2  17        9.64       12.80     16.33 o 
  -3   3  17        1.54       -7.45     33.18 o 
  -2   3  17       23.98       20.62     26.26 o 
  -1   3  17       20.16       29.63     13.67 o 
   0   3  17       99.49      113.39     21.00 o 
   1   3  17      314.34      380.79     53.23 o 
   2   3  17       72.52       74.01     19.83 o 
   3   3  17        0.33        0.70     17.48 o 
  -2   4  17        3.83        7.10     21.83 o 
  -1   4  17       18.35       35.31     23.60 o 
   0   4  17       63.25       70.97     18.72 o 
   1   4  17       44.50       50.57     21.47 o 
   2   4  17       15.10       15.26     15.10 o 
   3   4  17        8.58        9.93     15.01 o 
  -2   5  17       22.37       -4.08     22.36 o 
  -1   5  17        1.95       14.37     18.28 o 
   0   5  17      291.65      312.83     44.01 o 
   1   5  17       43.82       71.69     27.50 o 
   2   5  17        6.02       21.89     17.30 o 
   3   5  17        5.34       -4.30     15.45 o 
  -2   6  17       47.24       37.09     28.21 o 
  -1   6  17      334.95      345.65     49.33 o 
   0   6  17       15.84       17.74     22.18 o 
   1   6  17       21.36       51.46     22.89 o 
   2   6  17       16.62       26.00     16.31 o 
   3   6  17       28.44       51.07     20.74 o 
  -2   7  17        2.88       16.32     27.50 o 
  -1   7  17       61.45       65.65     26.08 o 
   0   7  17        1.79       -4.08     19.16 o 
   1   7  17        0.56        4.08     16.86 o 
   2   7  17        4.01       10.24     14.92 o 
   3   7  17        1.44       27.13     21.02 o 
  -2   8  17        3.18        0.00     21.83 o 
  -1   8  17       31.41       20.94     17.39 o 
   0   8  17        1.31      -13.31     18.99 o 
   1   8  17       15.32        9.94     18.63 o 
   2   8  17       10.99        1.08     12.15 o 
   3   8  17       34.67       28.59     29.28 o 
  -2   9  17        7.22       14.02     23.78 o 
  -1   9  17        6.55        1.06     23.95 o 
   0   9  17        0.03       -6.39     14.55 o 
   1   9  17      240.86      236.09     32.68 o 
   2   9  17        2.05       18.74     18.63 o 
   3   9  17        2.18       -4.31     20.37 o 
  -2  10  17        0.48       19.16     33.36 o 
  -1  10  17        0.89       -4.44     23.42 o 
   0  10  17       44.28       23.07     24.49 o 
   1  10  17      131.75      143.31     27.66 o 
   2  10  17       41.84       45.95     20.89 o 
   3  10  17       42.68       29.28     27.15 o 
  -2  11  17        1.07       20.58     29.99 o 
  -1  11  17        2.88       20.41     28.75 o 
   0  11  17        4.57      -10.11     23.24 o 
   1  11  17        1.06        7.75     14.92 o 
   2  11  17       15.53       17.51     15.94 o 
  -1  12  17        5.35       -3.19     21.65 o 
   0  12  17       19.35       10.82     26.79 o 
   1  12  17       47.16       61.72     44.72 o 
   2  12  17       28.37       16.17     14.92 o 
  -1  13  17        6.40      -11.36     27.33 o 
   0  13  17        2.14       22.89     27.15 o 
   1  13  17       20.77      -12.85     16.14 o 
   2  13  17       14.57       12.21     18.16 o 
  -1  14  17       27.26       50.22     31.05 o 
   0  14  17        0.25       10.29     21.65 o 
   1  14  17        3.14       20.34     18.48 o 
   2  14  17       14.54        4.79     30.16 o 
   0  15  17        2.17        2.48     28.04 o 
   1  15  17       22.13       26.58     16.37 o 
   0 -13  18        1.29        6.03     28.39 o 
  -1 -12  18        0.11        0.89     21.47 o 
   0 -12  18       29.66       41.34     31.41 o 
   1 -12  18        9.32       18.63     30.16 o 
  -1 -11  18        2.77       12.07     21.12 o 
   0 -11  18        9.74       13.66     20.05 o 
   1 -11  18        2.69       -4.61     18.81 o 
  -2 -10  18        9.82       67.25     39.75 o 
  -1 -10  18       80.74       92.80     36.38 o 
   0 -10  18       17.23       18.45     21.12 o 
   1 -10  18        8.73       14.02     30.52 o 
   2 -10  18        2.08       -0.53     23.42 o 
  -2  -9  18        0.13        9.94     22.89 o 
  -1  -9  18       23.59       22.18     19.87 o 
   0  -9  18       20.07       33.47     18.26 o 
   1  -9  18       14.64        7.10     28.92 o 
   2  -9  18        7.04       15.26     25.02 o 
  -2  -8  18        0.78       11.36     23.24 o 
  -1  -8  18       16.88       18.45     25.02 o 
   0  -8  18       31.56       31.40     17.05 o 
   1  -8  18        0.41       17.39     21.83 o 
   2  -8  18        0.63        5.50     23.07 o 
  -2  -7  18        5.48        8.34     30.87 o 
  -1  -7  18       53.75       45.25     22.89 o 
   0  -7  18       15.58       30.78     15.50 o 
   1  -7  18       11.82       39.92     25.02 o 
   2  -7  18       10.69       30.34     27.86 o 
  -2  -6  18       25.80       31.76     27.33 o 
  -1  -6  18       18.96       11.89     19.16 o 
   0  -6  18      148.97      139.44     23.53 o 
   1  -6  18        3.06        2.13     26.26 o 
   2  -6  18        6.25        3.73     23.24 o 
  -2  -5  18        2.95      -12.07     21.12 o 
  -1  -5  18        0.04      -14.40     10.66 o 
   0  -5  18       84.63       64.69     17.43 o 
   1  -5  18       21.39       15.79     19.34 o 
   2  -5  18        0.01       -7.10     20.23 o 
  -2  -4  18       39.20       33.89     36.91 o 
  -1  -4  18       83.80       59.58     29.99 o 
   0  -4  18       42.76       26.05     13.94 o 
   1  -4  18      253.06      258.89     48.44 o 
   2  -4  18        0.45        9.58     20.76 o 
   3  -4  18        1.14        7.98     25.37 o 
  -2  -3  18       13.27       -6.92     22.00 o 
  -1  -3  18      658.32      839.84     54.14 o 
   0  -3  18       79.74       67.23     18.49 o 
   1  -3  18        9.73        3.19     25.37 o 
   2  -3  18       21.92       28.92     29.28 o 
   3  -3  18        4.56       -4.61     36.38 o 
  -2  -2  18        0.01        5.50     23.95 o 
  -1  -2  18       42.11       54.91     19.43 o 
   0  -2  18      425.40      437.27     41.70 o 
   1  -2  18        8.02        3.19     17.74 o 
   2  -2  18        4.06       21.65     28.75 o 
   3  -2  18       34.40       34.78     29.81 o 
  -2  -1  18       26.45       30.87     38.33 o 
  -1  -1  18       70.89       83.24     22.38 o 
   0  -1  18       12.22        5.92     20.41 o 
   1  -1  18       13.50       13.13     18.99 o 
   2  -1  18       13.58       -5.32     17.92 o 
   3  -1  18        4.71       10.11     27.15 o 
  -2   0  18      108.55      144.19     27.16 o 
  -1   0  18       47.42       57.05     20.58 o 
   0   0  18        2.98        2.32     16.24 o 
   1   0  18      322.98      423.20     60.15 o 
   2   0  18      112.40      129.35     38.15 o 
   3   0  18        0.13        2.05     15.99 o 
  -2   1  18       18.16       54.85     22.55 o 
  -1   1  18      196.26      221.58     37.44 o 
   0   1  18        3.52        6.02     11.78 o 
   1   1  18       56.92       63.70     28.92 o 
   2   1  18        1.17       38.50     29.10 o 
   3   1  18       11.23       24.66     18.99 o 
  -2   2  18        2.75        8.34     18.03 o 
  -1   2  18        0.18       -7.79     12.51 o 
   0   2  18      440.82      508.01     61.93 o 
   1   2  18       12.69       43.12     27.86 o 
   2   2  18       23.51       18.45     15.99 o 
   3   2  18       17.51       14.92     19.16 o 
  -2   3  18       12.13       24.40     17.24 o 
  -1   3  18       37.78       33.64     16.84 o 
   0   3  18        4.77        9.40     19.16 o 
   1   3  18      360.69      280.71     46.84 o 
   2   3  18        7.63        5.81     13.20 o 
   3   3  18        4.27       -3.55     13.75 o 
  -2   4  18        0.64       -2.48     14.02 o 
  -1   4  18        3.10        7.63     14.73 o 
   0   4  18       87.72       69.02     25.37 o 
   1   4  18      416.33      365.35     52.17 o 
   2   4  18       13.13       14.40     15.28 o 
   3   4  18        1.55        2.40     15.41 o 
  -2   5  18        2.14       17.21     18.28 o 
  -1   5  18       31.36       52.88     27.50 o 
   0   5  18       95.30       60.51     23.24 o 
   1   5  18      178.10      118.53     33.18 o 
   2   5  18        2.08       -5.33     29.10 o 
   3   5  18        0.14      -16.49     20.28 o 
  -2   6  18        8.21       13.13     25.02 o 
  -1   6  18       82.69       87.83     32.47 o 
   0   6  18      116.52      117.11     31.58 o 
   1   6  18       92.82       91.74     29.46 o 
   2   6  18        4.82       11.81     14.81 o 
   3   6  18       30.68       35.49     19.46 o 
  -2   7  18        3.62      -25.02     16.68 o 
  -1   7  18        0.03       -2.84     16.50 o 
   0   7  18       14.15       37.09     25.20 o 
   1   7  18       20.63       -6.21     16.32 o 
   2   7  18       29.36       21.46     18.04 o 
   3   7  18       13.97       26.00     20.71 o 
  -2   8  18        0.31        7.28     22.18 o 
  -1   8  18       10.60       21.29     22.89 o 
   0   8  18       11.37       -5.86     16.50 o 
   1   8  18        1.74       -3.02     17.92 o 
   2   8  18       24.77       -0.45     13.65 o 
   3   8  18       10.78        5.51     22.20 o 
  -2   9  18        0.54       16.68     23.07 o 
  -1   9  18        2.15       -7.45     15.26 o 
   0   9  18       24.43       15.61     18.28 o 
   1   9  18        3.63       11.18     25.37 o 
   2   9  18        6.53       25.47     17.28 o 
  -2  10  18        0.31       12.42     26.44 o 
  -1  10  18        0.10        8.16     18.81 o 
   0  10  18       32.13       25.91     21.47 o 
   1  10  18       15.61       31.23     24.31 o 
   2  10  18        0.36        4.97     15.68 o 
  -1  11  18        3.66       -9.94     18.63 o 
   0  11  18        2.27        1.95     23.78 o 
   1  11  18        4.06       19.16     25.20 o 
   2  11  18        0.86       -8.51     12.22 o 
  -1  12  18        1.85       18.10     30.70 o 
   0  12  18        1.33        4.08     26.62 o 
   1  12  18       11.75        6.57     20.23 o 
   2  12  18        0.48        4.08     15.65 o 
  -1  13  18        9.19       15.61     23.78 o 
   0  13  18        0.90        2.13     21.83 o 
   1  13  18       13.15       16.15     20.58 o 
   2  13  18        4.87       11.34     16.05 o 
   0  14  18       29.46       24.66     23.78 o 
   1  14  18        1.20        6.57     26.08 o 
   0  15  18        2.88      -11.18     26.26 o 
   1  15  18        5.71       11.00     25.37 o 
   0 -12  19       47.27       52.35     28.75 o 
  -1 -11  19        0.01      -12.42     25.37 o 
   0 -11  19        9.72        0.53     19.16 o 
   1 -11  19       17.80        9.23     27.33 o 
  -1 -10  19       12.61        8.52     24.66 o 
   0 -10  19       14.68       22.89     23.78 o 
   1 -10  19        2.60       31.23     33.18 o 
  -1  -9  19       31.84       29.99     28.21 o 
   0  -9  19        0.52       -4.26     16.86 o 
   1  -9  19        3.24       -5.50     20.76 o 
  -2  -8  19        0.79       -0.18     31.94 o 
  -1  -8  19        1.75      -10.82     17.92 o 
   0  -8  19        4.76       -6.81     15.48 o 
   1  -8  19        6.51      -14.20     28.04 o 
   2  -8  19        7.13      -17.39     33.00 o 
  -2  -7  19        6.55       10.11     24.66 o 
  -1  -7  19       37.81       41.70     27.50 o 
   0  -7  19       17.31       30.14     15.99 o 
   1  -7  19        8.68       23.24     28.92 o 
   2  -7  19        1.21      -19.70     28.75 o 
  -2  -6  19        1.65       12.60     31.94 o 
  -1  -6  19        2.84       -0.18     25.73 o 
   0  -6  19       31.99       36.38     23.87 o 
   1  -6  19       55.98       58.02     27.50 o 
   2  -6  19        4.30       -7.10     30.16 o 
  -2  -5  19        0.01        5.32     22.36 o 
  -1  -5  19      104.04      110.37     31.94 o 
   0  -5  19      241.18      277.52     49.33 o 
   1  -5  19       16.10       43.30     31.58 o 
   2  -5  19        6.48       33.00     32.12 o 
  -2  -4  19        9.25       38.33     38.33 o 
  -1  -4  19       18.16        4.68     14.06 o 
   0  -4  19       35.96       59.80     29.99 o 
   1  -4  19       16.81       19.52     20.23 o 
   2  -4  19        2.77       11.71     21.83 o 
  -2  -3  19        4.95        3.19     25.73 o 
  -1  -3  19       17.30       24.23     15.29 o 
   0  -3  19       90.23       79.67     30.70 o 
   1  -3  19      109.62       99.01     37.79 o 
   2  -3  19        1.61       23.24     25.91 o 
  -2  -2  19       30.25       48.44     37.26 o 
  -1  -2  19       97.75       96.63     32.65 o 
   0  -2  19        0.60       23.95     25.55 o 
   1  -2  19        4.49       10.29     26.26 o 
   2  -2  19        8.76        9.58     23.95 o 
  -2  -1  19        1.23       -0.53     26.44 o 
  -1  -1  19      227.69      252.16     33.15 o 
   0  -1  19        3.68       16.32     18.63 o 
   1  -1  19      120.94      140.18     37.09 o 
   2  -1  19        6.41       -4.79     29.99 o 
   3  -1  19        6.23       -1.77     37.62 o 
  -2   0  19       56.71       89.97     26.16 o 
  -1   0  19       66.24       63.88     19.17 o 
   0   0  19        0.07        3.19     18.99 o 
   1   0  19      242.83      276.10     51.10 o 
   2   0  19        0.01       -1.42     21.29 o 
   3   0  19        8.46        6.12     16.86 o 
  -2   1  19        0.30       -8.04     16.11 o 
  -1   1  19       48.16       58.05     18.59 o 
   0   1  19        2.45       -1.77     21.65 o 
   1   1  19        9.59        6.74     19.16 o 
   2   1  19      309.71      420.53     65.30 o 
   3   1  19        0.14        7.51     16.28 o 
  -2   2  19       36.31       51.69     22.18 o 
  -1   2  19       20.23       34.09     18.37 o 
   0   2  19        0.47      -21.29     22.00 o 
   1   2  19      165.49      153.31     38.15 o 
   2   2  19       52.96       56.43     28.04 o 
   3   2  19        6.56        6.65     17.18 o 
  -2   3  19        0.88       -4.71     14.52 o 
  -1   3  19        3.02        0.95     19.43 o 
   0   3  19       84.40      118.53     36.02 o 
   1   3  19       14.13       29.46     25.73 o 
   2   3  19       38.53       29.34     21.20 o 
   3   3  19        5.74        2.47     15.10 o 
  -2   4  19       36.94       42.13     20.77 o 
  -1   4  19      111.40      106.34     24.89 o 
   0   4  19      178.64      146.03     35.31 o 
   1   4  19        7.54       -8.16     17.74 o 
   2   4  19        6.61        4.57     13.93 o 
   3   4  19        1.70        7.64     17.37 o 
  -2   5  19        0.08       -0.53     16.15 o 
  -1   5  19        0.26       -5.15     15.61 o 
   0   5  19      310.74      274.50     47.38 o 
   1   5  19       35.54       36.20     24.84 o 
   2   5  19        9.39        3.55     13.51 o 
   3   5  19        3.40       -8.10     20.75 o 
  -2   6  19       13.63        1.77     24.49 o 
  -1   6  19        0.04      -11.00     16.86 o 
   0   6  19       37.09       28.21     23.07 o 
   1   6  19        0.82       -1.42     22.89 o 
   2   6  19       38.13       40.29     16.57 o 
   3   6  19        9.74       10.66     22.61 o 
  -2   7  19        0.20       15.61     22.53 o 
  -1   7  19       25.73       40.99     27.33 o 
   0   7  19        1.55        6.57     21.47 o 
   1   7  19       16.60       23.07     20.05 o 
   2   7  19        0.33       -1.78     12.53 o 
  -2   8  19        3.85       44.18     33.36 o 
  -1   8  19        0.37       -2.66     19.52 o 
   0   8  19        2.73      -12.95     15.61 o 
   1   8  19        1.43        3.37     26.44 o 
   2   8  19       81.50       59.57     21.29 o 
  -1   9  19        4.02       24.31     28.21 o 
   0   9  19        6.95       -0.18     18.63 o 
   1   9  19       25.75       45.78     26.44 o 
   2   9  19        9.56        7.19     16.12 o 
  -1  10  19        0.28      -13.66     24.49 o 
   0  10  19        0.04        1.06     19.70 o 
   1  10  19       60.63       61.57     27.50 o 
   2  10  19        2.30       11.29     16.90 o 
  -1  11  19        5.13        4.79     26.44 o 
   0  11  19       31.09       33.89     28.92 o 
   1  11  19        5.11       31.76     24.66 o 
   2  11  19       39.51       42.54     21.68 o 
  -1  12  19       13.02       14.20     24.13 o 
   0  12  19       27.54       41.17     31.58 o 
   1  12  19       15.68       16.68     28.04 o 
   2  12  19        0.69       14.09     20.38 o 
   0  13  19        3.92       15.08     23.78 o 
   1  13  19        1.24        4.97     28.04 o 
   0  14  19        1.58       19.34     25.55 o 
   1  14  19       29.20       23.24     25.91 o 
  -1 -10  20       15.11       37.26     34.07 o 
   1 -10  20       14.90       34.25     29.10 o 
  -1  -9  20        6.19        5.15     19.70 o 
   1  -9  20        0.28        3.90     32.65 o 
  -1  -8  20       10.69       22.71     28.75 o 
   0  -8  20        1.66       13.66     25.91 o 
   1  -8  20       22.05       25.37     25.37 o 
   0  -7  20        1.00       15.08     20.23 o 
   1  -7  20        7.70      -11.53     26.62 o 
   2  -7  20       15.53       11.00     28.39 o 
  -2  -6  20        7.42       32.12     36.91 o 
  -1  -6  20        7.47       -6.57     26.26 o 
   0  -6  20       54.51       36.91     24.13 o 
   1  -6  20        0.03        1.06     19.34 o 
   2  -6  20        2.23        7.63     25.20 o 
  -2  -5  20       12.02       27.68     32.29 o 
  -1  -5  20        7.17       20.23     21.29 o 
   0  -5  20      171.91      138.23     36.55 o 
   1  -5  20       94.12      202.81     49.51 o 
   2  -5  20        0.01        1.06     23.24 o 
  -2  -4  20        2.49        7.45     25.91 o 
  -1  -4  20       11.65        8.89     14.99 o 
   0  -4  20        3.75       -2.31     18.10 o 
   1  -4  20       22.43       29.63     23.60 o 
   2  -4  20        0.07       -1.60     30.52 o 
  -2  -3  20        2.28        9.23     36.20 o 
  -1  -3  20        4.74       18.86     15.13 o 
   0  -3  20       35.21       30.34     21.83 o 
   1  -3  20        5.63        2.13     19.70 o 
   2  -3  20        4.87       21.29     35.49 o 
  -2  -2  20        6.94      -20.41     23.42 o 
  -1  -2  20       15.67       14.42     15.73 o 
   0  -2  20      102.81       91.20     32.65 o 
   1  -2  20       22.26       20.41     27.68 o 
   2  -2  20       97.32      101.50     35.84 o 
  -2  -1  20        1.06       28.21     39.75 o 
  -1  -1  20       19.36        1.14     13.22 o 
   0  -1  20        1.80       -4.44     15.61 o 
   1  -1  20        0.19        7.63     28.57 o 
   2  -1  20        0.16       10.11     32.47 o 
  -2   0  20       64.86      158.81     52.88 o 
  -1   0  20        3.36        4.75     14.68 o 
   0   0  20       27.30       31.05     19.16 o 
   1   0  20       44.92       64.23     33.18 o 
   2   0  20        2.91       31.58     26.44 o 
  -2   1  20       13.16       10.74     18.16 o 
  -1   1  20       57.81       40.73     18.57 o 
   0   1  20        7.24       -9.05     20.23 o 
   1   1  20        0.39       26.62     27.86 o 
   2   1  20       42.71       51.81     30.34 o 
  -2   2  20        2.63       19.00     18.18 o 
  -1   2  20        3.07       -1.77     12.71 o 
   0   2  20       22.01       12.78     18.10 o 
   1   2  20      249.73      305.38     52.88 o 
   2   2  20        0.02        0.53     22.53 o 
  -2   3  20        2.36       26.69     23.85 o 
  -1   3  20       60.70       55.07     17.99 o 
   0   3  20        9.15       17.39     20.94 o 
   1   3  20      180.12      225.53     47.91 o 
   2   3  20        0.16        0.71     28.21 o 
  -2   4  20        6.22        5.03     20.73 o 
  -1   4  20        0.01       -9.61     17.06 o 
   0   4  20       84.58      133.61     37.44 o 
   1   4  20        8.93       14.20     22.00 o 
   2   4  20       11.24       -4.79     29.99 o 
  -2   5  20        2.95       11.18     28.21 o 
  -1   5  20        0.27      -15.08     22.18 o 
   0   5  20      181.08      193.59     42.76 o 
   1   5  20        7.13       -3.90     21.65 o 
   2   5  20        1.61       -4.89     17.01 o 
  -2   6  20        0.15       -7.28     19.34 o 
  -1   6  20       12.96       20.58     26.44 o 
   0   6  20        8.69        8.16     16.68 o 
   1   6  20        7.38       15.26     25.55 o 
   2   6  20        1.98       -5.38     17.09 o 
  -1   7  20       68.84       45.60     26.26 o 
   0   7  20        2.08       38.15     26.62 o 
   1   7  20        1.18      -16.68     24.66 o 
   2   7  20        0.31       -2.00     19.77 o 
  -1   8  20        3.57       10.11     28.75 o 
   0   8  20        6.74       10.65     23.60 o 
   1   8  20        2.03        0.35     26.97 o 
   2   8  20       30.83       25.21     20.43 o 
  -1   9  20        4.47        6.74     22.53 o 
   0   9  20        1.17      -17.21     18.10 o 
   1   9  20        8.03        0.00     22.18 o 
   2   9  20        3.22        8.38     16.46 o 
  -1  10  20        2.74       14.91     25.37 o 
   0  10  20        8.29       16.50     23.07 o 
   1  10  20        9.07       29.28     30.70 o 
   2  10  20        1.56       -7.13     15.23 o 
  -1  11  20        1.48       -7.45     20.58 o 
   0  11  20        0.02       13.66     29.46 o 
   1  11  20        4.68        0.35     29.10 o 
   0  12  20        0.41        8.52     29.28 o 
   1  12  20        1.26       11.00     22.53 o 
   0  13  20        4.59       19.52     24.13 o 
   1  13  20        0.45        0.35     21.29 o 
  -1  -9  21       35.40       61.75     35.13 o 
   1  -9  21       14.13       12.60     26.08 o 
  -1  -8  21        0.17       14.73     28.21 o 
   1  -8  21       10.53       25.73     34.60 o 
  -1  -7  21       14.27      -13.13     19.52 o 
   0  -7  21       13.14       21.29     29.81 o 
   1  -7  21       57.43       56.60     29.81 o 
  -1  -6  21       29.41       17.57     29.10 o 
   0  -6  21        1.13       13.31     28.21 o 
   1  -6  21       21.28       14.73     23.60 o 
  -1  -5  21        9.28        8.52     23.07 o 
   0  -5  21        9.50       12.07     26.62 o 
   1  -5  21        4.88       25.02     32.47 o 
   2  -5  21       16.92       18.45     28.92 o 
  -2  -4  21        6.02        2.84     26.62 o 
  -1  -4  21        4.36       17.92     27.15 o 
   0  -4  21        0.34       -3.02     28.21 o 
   1  -4  21        0.49       -5.50     18.99 o 
   2  -4  21       15.12       15.61     26.44 o 
  -2  -3  21        2.58       17.92     38.68 o 
  -1  -3  21       15.23       -8.34     15.61 o 
   0  -3  21       72.76       43.65     25.91 o 
   1  -3  21        2.60        4.97     21.83 o 
   2  -3  21        1.87      -23.60     34.60 o 
  -2  -2  21        4.53        0.00     36.02 o 
  -1  -2  21        8.79        6.78     14.63 o 
   0  -2  21        7.08       19.87     25.37 o 
   1  -2  21        8.80        3.37     21.47 o 
   2  -2  21        8.13      -15.26     22.00 o 
  -2  -1  21        3.91       31.41     28.21 o 
  -1  -1  21        6.05        5.68     19.60 o 
   0  -1  21       42.67       34.60     23.60 o 
   1  -1  21        0.90       15.61     21.65 o 
   2  -1  21        5.16      -21.29     24.31 o 
  -2   0  21        0.17       28.57     31.58 o 
  -1   0  21        0.05       13.39     33.00 o 
   0   0  21        0.00       -0.18     18.99 o 
   1   0  21        1.55        5.32     21.65 o 
   2   0  21       65.89       63.88     33.00 o 
  -2   1  21        9.97       28.65     23.72 o 
  -1   1  21       25.45       35.73     18.59 o 
   0   1  21        3.91        9.76     17.57 o 
   1   1  21       55.63       42.23     29.63 o 
   2   1  21        6.41       15.61     31.23 o 
  -2   2  21        9.71       51.02     24.59 o 
  -1   2  21        9.10       18.09     16.32 o 
   0   2  21        0.21        1.06     16.86 o 
   1   2  21       76.58       44.54     25.55 o 
   2   2  21       12.72       58.56     31.76 o 
  -2   3  21        3.29       20.11     23.62 o 
  -1   3  21        6.62       15.03     16.40 o 
   0   3  21      106.98      115.34     39.39 o 
   1   3  21       15.33       12.78     21.47 o 
   2   3  21       84.18       92.45     36.73 o 
  -2   4  21        1.96       21.69     19.97 o 
  -1   4  21        5.31        7.53     14.92 o 
   0   4  21        4.45        8.34     20.58 o 
   1   4  21       13.79       26.62     22.53 o 
   2   4  21        0.92        2.13     33.36 o 
  -1   5  21        7.91       12.56     17.44 o 
   0   5  21        1.84        7.28     20.41 o 
   1   5  21       58.29       61.39     31.41 o 
   2   5  21        7.76       16.32     33.89 o 
  -1   6  21       15.62       11.36     22.36 o 
   0   6  21        1.59       18.63     19.87 o 
   1   6  21       32.33       31.23     26.97 o 
   2   6  21        0.78        2.84     30.16 o 
  -1   7  21        6.41       -3.19     21.83 o 
   0   7  21        3.19        0.00     18.10 o 
   1   7  21        0.01       15.79     20.58 o 
   2   7  21        4.57       -1.50     16.97 o 
  -1   8  21        1.45      -11.18     26.62 o 
   0   8  21       16.04       27.33     26.44 o 
   1   8  21        8.08        0.18     22.00 o 
   2   8  21        8.88      -10.85     17.85 o 
  -1   9  21        7.23        6.74     32.12 o 
   0   9  21        6.57       17.03     19.70 o 
   1   9  21       14.59       22.71     32.12 o 
   2   9  21        5.50       10.80     19.07 o 
   0  10  21       26.95       36.91     24.66 o 
   1  10  21       10.59       -6.57     24.13 o 
   0  11  21       34.65       66.36     37.26 o 
   1  11  21        0.06      -16.86     31.41 o 
  -1  -7  22       27.13       26.62     25.37 o 
   0  -7  22        2.11        7.28     29.63 o 
   1  -7  22       13.88       17.57     24.13 o 
  -1  -6  22        3.30        2.84     26.97 o 
   0  -6  22       21.56       20.58     32.47 o 
   1  -6  22        0.15       15.44     24.49 o 
  -1  -5  22       16.33       19.34     23.24 o 
   0  -5  22        1.81        2.31     19.70 o 
   1  -5  22       24.91       39.39     38.15 o 
  -1  -4  22        0.29       -7.63     27.50 o 
   0  -4  22        0.03       -5.32     28.57 o 
   1  -4  22        9.59        6.57     31.58 o 
  -1  -3  22       31.48       69.63     23.13 o 
   0  -3  22        0.22       13.49     29.46 o 
   1  -3  22        2.72       -1.77     30.16 o 
   2  -3  22       10.90      -12.42     36.02 o 
  -1  -2  22        5.06       13.38     18.99 o 
   0  -2  22       14.63        9.23     27.50 o 
   1  -2  22       19.10       19.52     31.58 o 
   2  -2  22        5.51       18.28     26.62 o 
  -1  -1  22       11.23       34.61     22.46 o 
   0  -1  22        0.01      -15.97     17.21 o 
   1  -1  22        0.21       11.18     29.99 o 
   2  -1  22        9.62       33.71     38.50 o 
  -1   0  22        1.37        6.09     20.79 o 
   0   0  22       47.52      113.56     37.09 o 
   1   0  22       37.71       45.42     27.68 o 
   2   0  22       91.33      106.29     39.92 o 
  -1   1  22        6.24       31.88     22.32 o 
   0   1  22        0.00       11.89     22.89 o 
   1   1  22        1.69        2.84     21.83 o 
   2   1  22       13.57       44.89     38.33 o 
  -1   2  22        1.08        5.73     19.84 o 
   0   2  22        8.30        7.63     26.44 o 
   1   2  22        9.92       41.88     32.12 o 
   2   2  22        5.02       10.65     33.36 o 
  -1   3  22        3.62       11.89     19.52 o 
   0   3  22        0.32       -1.42     18.81 o 
   1   3  22       20.61       17.39     21.47 o 
   2   3  22        2.58       10.82     26.26 o 
  -1   4  22        0.29      -11.53     16.68 o 
   0   4  22        2.08       -2.31     20.23 o 
   1   4  22        7.88        9.58     20.41 o 
   2   4  22        1.40        8.87     26.62 o 
  -1   5  22       16.27       19.52     20.76 o 
   0   5  22        0.87        6.57     22.53 o 
   1   5  22       13.48       12.78     22.36 o 
   2   5  22        2.72       -0.89     23.78 o 
  -1   6  22        0.49        8.52     23.24 o 
   0   6  22       24.91        4.44     22.00 o 
   1   6  22        0.17        5.68     20.23 o 
   2   6  22        0.16       24.66     35.13 o 
  -1   7  22        0.15       25.91     31.41 o 
   0   7  22        1.68        6.03     20.58 o 
   1   7  22        0.95       -2.31     19.16 o 
  -1   8  22        5.06       25.73     24.66 o 
   0   8  22        2.79       16.86     29.46 o 
   1   8  22        1.68        0.35     28.21 o 
   0   9  22        0.14       -0.35     20.41 o 
   1   9  22        3.28       -7.63     22.18 o 
   0  10  22        0.85       -1.95     26.97 o 
   1  10  22        1.50      -18.45     29.10 o 
   0  -6  23       19.66       45.78     34.07 o 
   0  -5  23        2.73      -17.57     27.68 o 
   1  -5  23        5.23       -7.45     24.13 o 
   0  -4  23        5.60       41.88     27.68 o 
   1  -4  23        0.23      -19.34     21.29 o 
   0  -3  23        0.94        4.79     30.16 o 
   1  -3  23       17.66       38.86     29.46 o 
  -1  -2  23        0.88        5.15     27.15 o 
   0  -2  23        0.82       14.20     30.52 o 
   1  -2  23        3.51        1.42     24.66 o 
  -1  -1  23        1.67      -20.58     16.68 o 
   0  -1  23        1.21      -13.31     27.33 o 
   1  -1  23        5.07       33.00     26.44 o 
  -1   0  23       36.24       67.43     29.28 o 
   0   0  23        0.07        0.00     27.50 o 
   1   0  23        0.10       17.57     33.89 o 
  -1   1  23       18.35       43.12     34.42 o 
   0   1  23        0.17      -13.31     18.99 o 
   1   1  23       30.41       42.05     29.10 o 
  -1   2  23        1.10       -4.79     28.75 o 
   0   2  23        3.22       14.73     20.94 o 
   1   2  23        5.01        5.15     30.52 o 
  -1   3  23        4.93       16.32     22.36 o 
   0   3  23        1.13       15.79     21.12 o 
   1   3  23        3.44        4.79     21.65 o 
  -1   4  23       13.51        9.40     20.23 o 
   0   4  23       29.48       61.75     36.02 o 
   1   4  23       13.73      -11.00     21.29 o 
  -1   5  23        1.88        1.06     19.16 o 
   0   5  23        1.52       -1.60     31.05 o 
   1   5  23        2.04       -4.61     20.58 o 
   0   6  23        7.96      -16.32     28.39 o 
   1   6  23        0.67       12.24     24.84 o 
   0   7  23        0.23        0.18     23.78 o 
   1   7  23        8.08       -3.02     18.28 o 
   0   8  23        3.33      -24.49     20.23 o 
   1   8  23        5.05       17.74     30.70 o 
   0  -3  24        1.06       28.75     34.25 o 
   0  -2  24       22.10       46.13     35.31 o 
   1  -2  24        1.51       13.84     37.62 o 
   0  -1  24        6.96       19.87     32.29 o 
   1  -1  24        4.59        7.45     25.55 o 
   0   0  24       22.05       64.94     36.02 o 
   1   0  24       21.32       16.50     26.08 o 
   0   1  24        2.50       22.36     24.66 o 
   1   1  24        0.26       -5.32     32.65 o 
   0   2  24        7.34       13.49     28.04 o 
   1   2  24        2.52       -8.16     31.94 o 
   0   3  24        5.43       22.53     31.94 o 
   1   3  24        3.36       16.50     25.55 o 
   0   4  24        5.11       20.76     26.26 o 
   1   4  24        1.87       -2.66     23.95 o 
   0   5  24        6.21        0.18     23.78 o 
   1   5  24        0.17       -0.89     24.84 o 
                                                 
